# Supplementary material for: Using Expression and Genotype to Predict Drug Response in Yeast
Source: PLoS One. 2009 Sep 4;4(9):e6907. doi: 10.1371/journal.pone.0006907 (PMC2731853; doi:10.1371/journal.pone.0006907)
Supplement: Data S1 — (0.24 MB XLS) [file pone.0006907.s002.xls]

## Sheet: Sheet1
compound	highest lod score	#instances	MAX geno	MAX expression	MAX combined	Best marker LOO	Best geno/expres	MODE	E1	E1 stddev	E10	E10 stddev	E50	E50 stddev	E100	E100 stddev	E200	E200 stddev	E500	E500 stddev	E1000	E1000 stddev		G1	G1 stddev	G10	G10 stddev	G50	G50 stddev	G100	G100 stddev	G200	G200 stddev	G500	G500 stddev	G1000	G1000 stddev		C1	C1 stddev	C10	C10 stddev	C50	C50 stddev	C100	C100 stddev	C200	C200 stddev	C500
alphaFA	56.8	96	98.8889	98.8889	98.8889	98.94	98.8889	51.1111	95.7778	5.46343	98.8889	3.51364	98.8889	3.51364	98.8889	3.51364	98.8889	3.51364	97.7778	4.68486	95.5556	9.36971		92.7778	15.7244	98.8889	3.51364	97.7778	4.68486	95.6667	7.67033	89.3333	13.2942	75.7778	19.7224	68.4444	17.3498		80.8889	18.413	97.7778	4.68486	98.8889	3.51364	84.4444	22.8011	97.7778	4.68486	91.4444
niguldipineAT=43	44	97	93.6667	93.6667	92.6667	93.55	93.6667	51.6667	93.6667	7.57315	93.6667	7.57315	90.5556	9.40259	90.6667	7.79011	89.6667	9.71543	86.5556	8.69306	83.3333	12.8727		92.5556	9.02747	92.5556	9.02747	93.6667	7.57315	88.5556	8.01319	90.6667	7.79011	92.6667	7.29921	87.3333	10.1322		92.6667	7.29921	91.6667	8.31892	54.1111	21.4946	53.7778	5.74253	92.6667	7.29921	92.6667
tetrachloroAT=36	26	88	89.7222	64.8611	84.1667	89.77	89.7222	51.1111	49.0278	13.4506	48.8889	16.7411	61.3889	15.0701	60.2778	14.8032	64.8611	15.0167	64.8611	14.0736	64.8611	14.0736		89.7222	14.5844	88.6111	14.1306	79.4444	14.7684	76.25	14.1708	74.8611	20.3751	64.8611	21.0946	65	21.5643		62.6389	20.7503	71.8056	13.8278	84.1667	19.8611	57.7778	20.6546	77.3611	16.4863	67.2222
alverineAT=118	22	83	90.4167	83.0556	85.8333	90.24	90.4167	66.25	83.0556	10.1599	80.6944	8.59791	70.8333	15.9302	68.75	13.2774	63.6111	11.635	63.6111	10.3894	61.1111	12.2138		90.4167	11.0812	88.0556	12.9166	86.8056	14.2882	82.2222	16.8559	82.3611	13.4825	85.8333	14.5638	66.25	4.98841		71.1111	5.84875	85.8333	13.3185	71.6667	14.5108	66.25	4.98841	83.6111	17.772	85.8333
pentachlorophenolAT=62	17	62	91.9048	69.2857	90.2381	84.51	91.9048	48.5714	47.8571	19.7761	59.0476	20.2591	64.5238	29.4283	60.9524	27.7028	69.2857	21.0714	69.2857	27.663	69.2857	27.663		91.9048	8.56261	91.9048	8.56261	87.381	9.52712	82.619	13.6106	79.5238	17.9653	72.8571	14.7286	75.7143	16.1406		74.2857	15.2579	77.8571	16.5738	90.2381	11.5257	69.0476	17.6754	79.2857	15.144	74.2857
nocodazoleAT=60	17	73	86.4286	75.3571	82.3214	93.55	86.4286	55	72.8571	11.9285	75.3571	10.6079	65.5357	19.5986	73.9286	13.8116	69.8214	17.1166	66.9643	19.0894	69.6429	19.4161		85	13.9393	86.4286	14.7302	78.2143	13.0084	79.1071	15.3855	75.1786	14.4693	68.5714	15.4349	60.3571	13.0898		68.2143	16.6411	73.9286	20.4332	82.3214	14.7362	58.5714	26.8557	73.9286	16.7768	66.9643
CuSO4LowAT=40	16	43	93	58	84.5	92.86	93	58	58	10.0554	58	15.4919	55	25.4951	58	24.6306	50.5	27.3303	57	23.9444	55	22.6078		93	11.3529	90.5	17.0701	89	15.0555	79	20.6559	72	21.3698	59.5	27.1262	58	10.0554		58.5	20.9563	74	17.4483	84.5	14.4241	58.5	20.9563	74	24.1293	59
CuSO4HighAT=115	15	61	85.4762	77.1429	75.4762	84.48	85.4762	50.7143	77.1429	13.7556	61.9048	16.1874	60.4762	14.3824	59.0476	17.7749	57.381	13.8582	57.1429	14.5045	57.1429	16.4957		85.4762	11.5802	85.4762	11.5802	77.381	16.8452	73.8095	15.9522	72.1429	17.57	70.2381	13.4336	66.6667	20.787		60.2381	19.8904	67.1429	13.6913	52.381	21.5019	42.619	13.8582	62.1429	17.8686	60.4762
furoxanAT=64	14.6	89	84.1667	73.0556	77.5	86.21	84.1667	50.5556	48.1944	13.4825	61.8056	17.4611	62.9167	13.8588	61.8056	17.4611	70.8333	14.887	69.7222	18.8148	73.0556	11.8613		84.1667	10.9596	83.1944	10.7274	76.3889	14.2995	75.2778	12.5905	69.7222	14.7248	65.1389	15.249	62.9167	10.4767		61.8056	10.623	76.3889	15.2286	75.2778	14.6079	60.8333	18.8148	76.3889	13.3057	69.5833
alverineAT=80	14	80	80	67.5	80	81.01	80	58.75	67.5	14.6723	60	18.4466	56.25	16.9251	52.5	17.4801	57.5	13.4371	60	11.4867	55	12.0761		77.5	11.4867	80	12.0761	76.25	17.129	73.75	14.9652	72.5	12.9099	78.75	10.2909	62.5	13.1762		72.5	15.3659	73.75	13.7563	71.25	18.6804	55	12.0761	80	8.74007	78.75
semustineAT=52	13.6	78	87.3214	81.9643	84.6429	86.49	87.3214	57.6786	75.5357	14.287	81.9643	14.3957	75.7143	10.8523	75.1786	13.8692	76.9643	7.87201	75.5357	9.99752	74.1071	9.38326		79.8214	15.7271	86.0714	10.9368	83.5714	14.4534	87.3214	10.2218	84.8214	9.82594	83.5714	16.6837	60.1786	9.33784		71.6071	16.4624	84.6429	7.81555	63.75	17.0668	56.6071	9.74629	84.6429	7.81555	83.5714
pentachlorophenolAT=68	13	50	90	88	88	89.8	90	58	58	6.32456	66	16.4655	84	12.6491	88	10.328	88	13.9841	84	12.6491	84	12.6491		84	20.6559	90	14.1421	82	17.5119	86	25.0333	84	24.5855	80	23.094	64	12.6491		80	16.3299	84	24.5855	86	16.4655	52	16.8655	86	21.187	80
mepatricinAT=48	12	53	88.6667	68	75.3333	88.68	88.6667	55	59	12.8668	68	20.1353	60	19.8762	60	10.9994	68	15.0882	62.6667	19.3601	62	23.4758		86.6667	12.1716	88.6667	12.5904	78.3333	15.0103	75.3333	18.8037	68	20.1353	64.6667	24.8054	53.3333	13.6083		61	26.7614	75.3333	21.035	70.6667	26.0957	60.3333	14.094	67.6667	22.6105	68.3333
hexylresorcinolAT=44	12	56	82	64	75.6667	82.14	82	64	64	3.44265	62	15.9629	56.3333	24.2136	62.3333	16.6333	57	19.7797	58.6667	14.4188	60.6667	12.8428		73	9.86952	82	8.04309	78.3333	11.3584	56.6667	15.5556	62	11.4612	65.3333	12.3927	64	3.44265		64	3.44265	62.6667	11.8426	75.6667	22.225	64	3.44265	62.3333	12.3778	64
rapamycinCSMAT=115	12	56	88	93.3333	88	87.04	93.3333	72	72	6.8853	83	17.5998	87.6667	14.059	89.6667	11.9102	93.3333	11.6534	90	11.6534	89.6667	11.9102		88	15.9629	88	13.8956	83.3333	17.5682	85	19.9536	79.6667	15.2712	72.3333	13.338	72	6.8853		75.6667	11.1167	83.3333	17.5682	87.6667	8.6138	74	13.5901	86.3333	13.2823	88
valinomycinLowAT=72	12	79	77.1429	85	81.25	80.52	85	59.4643	60.7143	7.19229	75	19.5434	79.8214	19.6528	85	21.0819	85	16.457	83.75	19.5878	85	20.2416		77.1429	13.0356	77.1429	14.3055	61.9643	18.7107	67.3214	14.4104	64.6429	15.1476	72.1429	12.8825	60.7143	11.0079		81.25	10.623	74.4643	12.5156	73.5714	16.9784	65.7143	13.516	78.75	14.4938	73.5714
damnacanthalAT=90	11.7	70	82.8571	75.7143	72.8571	79.1	82.8571	51.4286	51.4286	21.5078	67.1429	11.761	70	20.702	75.7143	16.5643	70	20.702	65.7143	21.5078	67.1429	16.5643		72.8571	14.2061	82.8571	14.7542	77.1429	15.3567	74.2857	17.561	70	18.3812	70	12.5085	67.1429	13.5526		72.8571	14.2061	64.2857	15.4303	57.1429	25.1976	55.7143	14.2061	67.1429	19.1071	72.8571
tetrachloroAT=60	11.6	74	82.8571	66.25	78.5714	84.72	82.8571	65	65	5.90457	60.8929	16.1583	62.1429	15.0066	66.25	12.5833	63.5714	19.1995	66.0714	18.2108	64.8214	15.2234		80.1786	13.375	82.8571	14.6337	78.5714	11.9937	73.2143	14.9166	74.2857	13.7859	71.4286	10.4124	65	5.90457		67.6786	8.96619	78.3929	14.0216	78.5714	13.755	70.5357	14.4889	74.2857	14.6337	70
yc-1AT=40	11	68	82.619	65	70.4762	86.79	82.619	57.381	55.9524	6.07026	54.7619	21.0878	56.1905	15.6814	58.8095	17.5341	59.0476	19.8825	58.8095	18.7829	65	17.6772		82.619	13.0916	79.7619	15.2765	75	11.8384	67.381	12.1949	70.2381	17.3608	70	15.881	57.381	3.96031		58.5714	9.98866	65	17.3172	64.2857	21.764	55	19.9663	67.8571	16.9198	67.1429
salinomycinAT=44	11	56	85.6667	78.6667	82.3333	86.3	85.6667	57.3333	60.6667	13.86	78.6667	13.8956	72.3333	21.2597	67	21.742	70.3333	15.6702	63.3333	18.0534	63	19.1453		81.6667	20.6828	85.6667	17.5013	72	25.1023	72	22.5093	71.6667	17.7256	82	16.6444	62.6667	16.239		77.3333	17.4129	75.6667	19.2482	62	15.9629	51.6667	11.5737	82.3333	13.7032	76.6667
furoxanAT=52	11	75	79.8214	62.6786	72.1429	78.79	79.8214	62.6786	62.6786	5.2198	54.4643	13.5539	54.2857	17.5206	57.1429	17.0865	58.2143	23.6483	58.2143	17.561	58.5714	9.8097		79.1071	22.1289	77.5	15.9097	79.8214	11.6658	73.5714	9.84575	73.2143	15.6129	69.1071	16.4322	62.6786	5.2198		60.1786	10.0681	69.6429	15.0585	70.3571	21.4979	62.5	6.24291	70.7143	15.0632	67.6786
ebselenAT=80	11	66	80.2381	64.7619	74.2857	82.09	80.2381	54.2857	62.1429	12.6711	61.6667	18.044	61.6667	17.1123	60.2381	11.3938	61.9048	8.62125	63.3333	8.92284	64.7619	13.6913		80.2381	10.7685	80.2381	10.7685	74.2857	18.4017	75.7143	14.0546	61.1905	12.5009	62.1429	15.8512	57.1429	12.5988		63.8095	15.8253	69.5238	7.16926	74.2857	14.7969	50.2381	25.9719	68.0952	11.2911	58.8095
rapamycinLowAT=120	10.5	56	91.6667	93	86	86.79	93	68	66.3333	8.95117	84.3333	12.4771	88	13.8956	86.3333	15.432	89.6667	11.9102	89.3333	13.2218	93	9.08805		84.3333	12.4771	86.3333	13.2823	91.6667	11.7851	84	15.6978	73.3333	21.6025	64.6667	20.1966	68	6.8853		77	15.1902	84	13.5901	72.3333	19.0548	72	19.5757	80.6667	22.0437	80.6667
capeAT=66	9.8	60	80	65	76.6667	80	80	60	60	8.60663	55	15.8114	50	20.787	58.3333	22.5668	63.3333	17.2133	58.3333	16.1971	65	18.3417		68.3333	16.5738	80	17.2133	73.3333	16.1015	75	11.7851	70	18.9215	60	17.9161	60	8.60663		56.6667	8.60663	73.3333	14.0546	58.3333	11.7851	56.6667	8.60663	66.6667	17.5682	53.3333
cetylpyridiniumAT=68	9.7	49	79.5	79.5	81.5	84.21	79.5	79.5	79.5	1.58114	77.5	6.34648	75	14.3372	77.5	11.3652	77.5	11.3652	77.5	11.3652	79.5	9.55975		79.5	1.58114	75.5	8.31665	77	16.3639	79	11.9722	75	14.3372	77.5	6.34648	79.5	1.58114		79.5	1.58114	81.5	6.68747	73.5	13.3437	79.5	1.58114	77.5	11.3652	77.5
rapamycinLowAT=132	9.6	63	86.4286	85.9524	84.7619	81.97	86.4286	63.8095	70	13.0988	75.7143	16.6402	85.4762	12.267	85.9524	11.5257	82.619	14.1995	84.2857	10.4207	85.7143	9.3906		86.4286	14.3319	86.4286	14.3319	75	12.4099	68.3333	12.8977	74.2857	15.7855	77.619	20.2715	63.8095	4.60044		77.381	15.9621	76.4286	18.9963	84.7619	13.5247	76.4286	12.7701	73.0952	12.7009	77.619
ebselenAT=68	9.5	60	81.6667	65	71.6667	83.33	81.6667	63.3333	63.3333	7.02728	58.3333	21.1549	60	16.1015	53.3333	13.1468	63.3333	15.3156	65	14.5933	63.3333	15.3156		81.6667	21.4447	75	27.4986	68.3333	18.3417	66.6667	19.245	68.3333	26.5855	78.3333	15.8114	63.3333	7.02728		71.6667	19.325	63.3333	24.5955	61.6667	24.9072	51.6667	16.5738	61.6667	23.6356	60
astemizoleAT=118	9.5	80	80	70	78.75	70.13	80	63.75	63.75	3.95285	63.75	9.22331	70	15.8114	66.25	14.4938	67.5	13.4371	66.25	10.2909	65	7.90569		76.25	17.129	76.25	17.129	75	13.1762	80	12.0761	78.75	14.4938	77.5	12.9099	63.75	3.95285		66.25	6.03807	78.75	11.8585	65	16.457	63.75	3.95285	77.5	12.9099	78.75
benzylisothiocyanateAT=60	9.3	59	71	77.6667	72.3333	80.36	77.6667	56	72.6667	16.5403	77.6667	14.4914	62.3333	21.4332	65.6667	20.4306	64	23.7684	60.6667	18.6455	54	16.4655		45.6667	15.4	61	19.2482	71	26.3429	62.6667	25.8103	67.6667	18.5293	64.3333	16.6333	56	7.98146		71	17.9883	69	18.7281	50.6667	27.9682	47.3333	18.5126	72.3333	21.0848	60.6667
pentachlorophenolAT=30	9.3	45	75.5	80	75.5	84.09	80	75.5	75.5	5.98609	80	7.45356	73.5	7.47217	73.5	7.47217	69.5	15.7145	71.5	18.265	73.5	15.2843		75.5	5.98609	68.5	17.0049	71	16.964	66.5	15.1015	67	13.784	71.5	12.4833	75.5	5.98609		75.5	5.98609	64	19.5505	70	20.548	68	24.6306	64.5	18.6264	66.5
CuSO4HighAT=90	9.2	68	80.9524	73.3333	82.381	82.35	80.9524	69.0476	69.0476	4.62774	73.3333	12.3871	72.1429	12.3998	67.8571	10.8385	70.9524	11.761	63.5714	13.2827	65	11.4489		80.9524	18.2367	78.0952	17.1252	76.6667	18.2988	80.9524	11.6101	76.4286	15.0773	76.6667	10.3965	69.0476	4.62774		70.4762	2.0078	78.0952	15.7455	73.3333	21.7871	64.2857	12.3463	82.381	15.2331	81.1905
hexylresorcinolAT=52	9	51	82	70.3333	74.6667	84.31	82	62.6667	62.6667	6.44061	64.3333	13.1515	68.3333	10.8012	60.3333	19.2739	70.3333	14.4402	62.6667	19.9258	66.6667	18.8562		82	19.8886	78	14.7573	72.6667	18.9737	69	11.9722	63.3333	19.4365	65	17.1594	62.6667	6.44061		64.6667	12.5904	69.3333	20.6559	74.6667	18.5392	60.6667	16.4655	61.3333	20.7989	63
rapamycinLowAT=112	9	41	83	88	85.5	89.74	88	66	63.5	12.4833	67	21.7562	88	17.3526	88	17.3526	85.5	17.2321	88	17.3526	88	17.3526		83	20.4396	75.5	23.6232	66	20.521	76	22.5832	66.5	24.7263	64	18.6786	66	11.9722		75.5	20.4736	74	29.9815	80.5	15.7145	68.5	15.9948	78.5	26.5675	85.5
hinokitiolAT=80	8.9	68	79.0476	78.0952	79.2857	77.94	79.0476	67.619	67.619	5.85368	71.9048	11.5993	71.9048	14.4523	75	9.73638	72.381	15.3156	78.0952	13.6453	72.1429	12.3998		74.2857	19.6915	77.1429	21.2426	77.619	12.9051	79.0476	11.0429	76.1905	14.9325	77.619	11.0086	67.619	5.85368		66.1905	6.52533	79.2857	7.94048	67.8571	12.7603	65.9524	8.09757	73.0952	12.7997	76.4286
damnacanthalAT=112	8.9	71	81.6071	60.5357	75.8929	79.41	81.6071	60.5357	60.5357	5.97911	49.4643	12.6002	55.1786	11.3704	54.8214	11.5436	56.0714	16.1528	57.5	15.4716	53.2143	15.6537		67.6786	11.3705	81.6071	15.2001	65.8929	17.0128	63.3929	13.6581	67.5	13.7241	71.6071	13.6892	60.5357	5.97911		65.8929	10.3937	66.0714	14.0102	63.0357	18.3281	55	10.6745	67.3214	13.8334	75.8929
H2O2HighAT=112	8.8	65	79.7619	79.7619	84.2857	80	79.7619	52.1429	55.9524	21.8866	76.9048	15.2682	78.0952	18.0911	75.2381	15.9206	76.9048	13.0916	79.7619	13.1492	77.8571	14.155		62.1429	17.0015	61.1905	17.3536	62.619	25.4229	62.8571	26.2073	70.4762	25.4513	79.7619	17.105	78.3333	8.20575		79.7619	16.2359	71.9048	21.3785	62.8571	19.1202	60.2381	17.9951	71.9048	22.0458	84.2857
parthenolideLowAT=40	8.7	59	77.6667	57.3333	74.6667	77.97	77.6667	49	45.6667	7.20939	49	21.0261	57.3333	18.7774	49	19.5031	54	19.8637	47.3333	22.9761	56	20.8344		76	20.0493	77.6667	21.3755	76.6667	22.4983	74.3333	18.4625	71	19.6293	57.3333	20.3549	54	22.7602		55.6667	21.6624	65.6667	20.4306	52.6667	16.7627	52.3333	15.8737	61	22.225	61
pp12AT=40	8.5	38	86.6667	79.1667	73.3333	91.43	86.6667	55.8333	63.3333	16.759	79.1667	16.3158	75	26.3523	69.1667	25.775	79.1667	20.1269	77.5	24.8607	69.1667	22.923		86.6667	14.2725	86.6667	14.2725	74.1667	16.8737	60.8333	22.923	65.8333	19.4246	68.3333	18.7577	53.3333	7.02728		71.6667	18.5093	72.5	23.2572	65	19.1647	57.5	24.9846	69.1667	15.738	69.1667
nocodazoleAT=48	8.5	63	85.7143	69.7619	84.0476	81.03	85.7143	69.7619	69.7619	5.27046	64.5238	13.9489	59.7619	17.1491	64.7619	17.6683	61.4286	14.9662	61.4286	16.4115	60.2381	17.3172		85.7143	12.2438	84.2857	13.0507	82.619	14.1995	80.7143	14.9935	79.0476	15.5847	72.381	15.9206	69.7619	5.27046		69.7619	5.27046	84.0476	17.1344	74.2857	17.162	69.7619	5.27046	80.7143	16.9273	69.2857
ly83583LowAT=48	8.3	50	66	68	56	82.61	68	60	60	0	62	17.5119	68	16.8655	60	23.094	62	19.8886	54	25.0333	58	22.0101		54	16.4655	58	27.4064	66	18.9737	54	18.9737	56	15.7762	64	8.43274	60	0		56	12.6491	56	18.3787	56	20.6559	52	25.2982	54	21.187	56
ebselenAT=40	8.2	32	87.5	61.6667	84.1667	87.5	87.5	56.6667	56.6667	14.0546	61.6667	29.4497	59.1667	21.6773	52.5	17.5902	50	19.6419	52.5	17.5902	47.5	17.5902		84.1667	16.8737	87.5	16.3158	74.1667	20.9534	67.5	15.9329	64.1667	19.265	61.6667	15.3156	56.6667	14.0546		55	18.9215	64.1667	19.265	84.1667	23.0572	65	22.8387	67.5	22.3779	61.6667
fccpAT=74	8.1	77	78.0357	84.2857	79.1071	78.08	84.2857	55.8929	62.5	16.0383	75.3571	15.3105	83.3929	11.7565	81.9643	12.2985	80.7143	12.3086	83.0357	12.0893	84.2857	10.2339		58.75	20.2109	75.5357	16.5397	76.7857	7.62277	76.7857	17.354	78.0357	16.6465	74.2857	11.4249	63.75	12.9879		67.6786	14.688	79.1071	14.9178	75.1786	13.0803	67.6786	13.4542	75.3571	16.078	76.7857
pp1AT=40	8	30	70	80	73.3333	84.62	80	66.6667	66.6667	1.27157e-06	73.3333	21.0819	80	17.2133	76.6667	22.4983	73.3333	26.2937	76.6667	22.4983	76.6667	22.4983		60	21.0819	70	18.9215	70	10.5409	70	10.5409	60	21.0819	66.6667	22.2222	66.6667	1.27157e-06		63.3333	10.5409	73.3333	14.0546	63.3333	24.5955	66.6667	1.27157e-06	66.6667	22.2222	66.6667
pp2AT=52	8	56	71.6667	74	70.3333	NA	74	57.3333	55.6667	10.0677	69.6667	19.2739	74	22.8143	71.3333	14.5042	69.6667	15.9822	68	13.0715	70	13.2404		62.6667	21.6481	71.6667	18.4759	67	20.2728	61.6667	18.4759	63.3333	18.0534	67	16.136	60.6667	10.1592		70.3333	17.5295	58.3333	20.3822	50.3333	18.6885	57.6667	9.94429	54.3333	11.9722	68.6667
pp2AT=40	7.7	37	72.5	75.8333	70	87.88	75.8333	65	65	10.9713	75.8333	25.2915	70	21.2277	62.5	25.5344	67.5	18.6132	62.5	19.345	65	22.4983		67.5	15.441	72.5	23.2572	66.6667	18.4257	65	19.1647	67.5	18.6132	62.5	22.6521	65	10.9713		61.6667	14.8032	65	19.1647	55.8333	16.2209	65	10.9713	59.1667	18.6132	67.5
tyrothricinAT=66	7.5	57	77.3333	66.6667	81	80.7	77.3333	47	50	14.6566	64.3333	13.2451	58	13.3518	58	10.7955	66.6667	12.3728	66.6667	14.6566	66.6667	14.6566		72.6667	20.4758	77.3333	19.8015	74	15.6978	70.6667	12.8428	71	18.9248	65.6667	23.4152	68.3333	15.5754		67	11.701	80.6667	12.2525	68.6667	18.672	52	16.4954	79	12.9624	65
astemizoleAT=80	7.4	80	77.5	65	76.25	64.47	77.5	51.25	46.25	18.6804	62.5	13.1762	65	12.9099	61.25	12.4304	60	16.457	63.75	19.9391	63.75	19.9391		68.75	18.8654	72.5	9.86013	73.75	10.9449	77.5	15.3659	72.5	15.3659	72.5	16.457	77.5	12.9099		73.75	10.9449	72.5	15.3659	70	12.0761	68.75	6.58808	76.25	13.7563	72.5
pp1AT=52	7.3	57	71.6667	78.3333	68.3333	81.13	78.3333	61.3333	63	9.61609	78.3333	14.7615	73	22.8495	73	18.3552	65.6667	24.295	64	18.4458	66	21.4188		64.6667	11.5684	68	15.0062	71.6667	16.7221	65.6667	20.9673	63	18.4223	64.3333	18.9899	61.3333	6.7036		59.3333	9.53227	68.3333	17.4448	66	21.2452	62.6667	16.0093	68.3333	19.1324	67.6667
flutrimazoleAT=48	7.3	53	82.3333	74.6667	73.6667	83.02	82.3333	57	69.6667	9.99383	71	17.7117	71.6667	15.7331	74.6667	19.2578	66	22.7058	66.3333	24.4167	64.3333	25.7744		70	23.094	82.3333	17.5013	71.3333	17.1558	73.3333	10.304	69.6667	9.99383	71.6667	19.0678	60.3333	9.08805		73.6667	24.3153	69.6667	13.7392	58	15.8075	65	21.2132	69.6667	13.7392	73.6667
sk&fAT=64	7.2	69	72.1429	84.2857	68.0952	79.41	84.2857	59.5238	69.5238	15.7455	76.4286	13.4897	84.2857	10.5409	73.5714	21.8348	73.8095	16.3808	73.8095	17.711	70.7143	17.3172		61.1905	21.0594	65	21.9384	63.8095	13.6913	66.4286	8.28216	66.4286	12.6213	72.1429	11.8809	59.5238	5.14344		68.0952	14.7286	62.1429	12.6213	62.381	15.1336	58.0952	7.37711	66.4286	12.6213	67.8571
3-4dichloroAT=52	7.1	71	83.2143	69.1071	78.9286	72.06	83.2143	69.1071	69.1071	5.05427	63.5714	15.9542	61.9643	13.47	60.7143	16.9198	62.1429	15.8114	64.8214	15.2467	66.25	11.7384		69.1071	5.05427	59.2857	13.4897	66.25	13.533	74.8214	14.1474	83.2143	12.8273	76.25	14.484	69.1071	5.05427		70.5357	7.30229	74.4643	16.3674	65.1786	18.8842	69.1071	5.05427	78.9286	18.0112	77.6786
haloperidolLowAT=55	7	78	80.5357	76.9643	72.8571	78.21	80.5357	64.2857	64.2857	3.76462	66.25	14.8798	68.2143	13.0898	71.9643	12.6563	71.7857	11.4124	71.7857	10.303	76.9643	13.6892		69.1071	12.4304	72.8571	11.6582	80.5357	16.4839	76.6071	15.691	72.6786	17.355	76.7857	11.755	64.2857	3.76462		66.7857	5.65946	72.8571	15.0538	66.4286	14.4288	65.5357	4.98368	70	17.8134	72.8571
DFIAT=64	7	63	78.3333	76.9048	78.3333	75.41	78.3333	67.1429	76.4286	15.9305	76.9048	16.5738	73.0952	9.97919	66.6667	22.1939	60	17.8809	65	19.9221	65	19.9221		47.8571	10.908	53.8095	11.7824	57.619	27.671	64.0476	22.4885	62.381	19.2712	68.5714	21.2307	78.3333	14.2614		78.3333	14.2614	66.6667	21.1475	61.6667	19.7123	53.8095	18.4496	66.9048	20.1859	70.4762
ebselenAT=118	7	61	75.4762	75.4762	72.1429	79.66	75.4762	67.1429	67.1429	1.50585	75.4762	15.9936	67.619	13.6175	67.381	15.0187	70.7143	14.4196	65.7143	13.9376	67.381	16.9496		71.9048	11.5448	75.2381	14.3385	75.4762	13.9308	68.5714	14.8817	68.5714	12.6387	73.8095	8.32388	67.1429	1.50585		67.1429	1.50585	71.9048	11.5448	68.5714	14.8817	67.1429	1.50585	66.9048	13.9489	72.1429
tomatidineAT=68	6.8	73	75.1786	61.6071	72.5	70.83	75.1786	56.25	54.8214	5.587	51.4286	16.3403	46.25	14.1974	54.6429	10.9498	58.9286	15.3843	61.6071	15.0878	57.6786	13.1506		70	16.362	71.25	9.5776	69.2857	16.7473	74.1071	13.6061	75.1786	11.3705	71.25	13.1074	59.1071	7.45594		67.3214	17.4771	72.5	9.6788	47.6786	20.4133	57.5	21.5736	71.0714	10.8392	69.6429
fccpAT=64	6.8	67	68.5714	64.0476	62.619	76.19	68.5714	53.5714	56.6667	17.1252	61.4286	16.1015	61.4286	8.82346	61.1905	9.91587	64.0476	7.97214	62.619	7.78021	62.619	10.29		62.381	11.2687	68.5714	11.3245	62.619	10.29	62.619	14.0209	56.1905	16.9552	45.7143	18.8415	53.5714	10.7802		53.5714	17.8263	62.619	17.8897	53.3333	22.341	55	16.8527	52.1429	20.0293	50.4762
mundoseroneAT=68	6.7	71	74.8214	80.5357	71.7857	78.26	80.5357	71.7857	71.7857	1.12939	71.7857	16.5343	77.5	11.9107	74.6429	11.2246	71.9643	11.0416	80.5357	10.9902	79.1071	13.0424		68.9286	9.22907	66.0714	12.2856	74.8214	17.0544	73.3929	11.8585	71.9643	11.0416	71.9643	12.9333	71.7857	1.12939		71.7857	1.12939	70.5357	12.0011	58.9286	12.9593	71.7857	1.12939	67.6786	11.3705	69.1071
3-4dichloroAT=40	6.7	53	81.3333	64.6667	71.6667	81.13	81.3333	53	59	20.79	64.6667	14.0721	57	17.0294	55	21.6168	57	16.2123	60.3333	16.136	59	17.7812		77.6667	15.7174	81.3333	16.6444	75.3333	22.4543	66	17.4129	71.6667	9.84447	66	14.6397	60.6667	15.7762		62.3333	14.4914	71.6667	18.3417	60	21.8299	46.3333	21.4562	70	20.2454	70
furoxanAT=76	6.6	77	76.4286	71.25	70.5357	76	76.4286	62.3214	63.5714	5.5965	69.8214	11.3704	68.9286	13.5002	67.5	16.2534	70	16.2534	71.25	16.0924	70	16.2534		76.4286	14.8643	70.8929	17.6987	67.6786	19.3878	65.1786	17.4406	66.6071	22.7604	65.1786	17.1331	62.3214	3.8987		63.3929	11.112	60	21.5966	67.3214	19.7427	62.3214	3.8987	61.4286	16.819	62.6786
lapachoneAT=52	6.6	42	78	79.5	74	78.85	79.5	59.5	71	20.1108	74	21.0555	77	16.5328	72.5	14.9536	72.5	19.0394	79.5	15.3569	77.5	19.0394		78	18.4391	63.5	30.0046	66	18.227	76	11.9722	76	16.7995	78	18.4391	59.5	11.4139		66.5	20.8233	74	17.4483	63.5	24.9499	64	17.6068	74	17.4483	71.5
tomatineAT=30	6.6	56	84	82	80.3333	72.5	84	80.3333	80.3333	5.07961	80.3333	5.07961	77	10.7094	78.6667	6.51683	78.6667	6.51683	82	8.04309	78.3333	8.20268		80.3333	5.07961	77.3333	17.4129	84	5.8373	82.3333	11.2272	77	7.27757	80.3333	5.07961	80.3333	5.07961		80.3333	5.07961	75.3333	15.5714	77	7.27757	80.3333	5.07961	80.3333	10.7094	80.3333
tomatineAT=44	6.5	59	77.6667	78	79.6667	77.59	78	71.3333	71.3333	7.56862	69.6667	10.1166	71.3333	22.122	78	15.7292	76.3333	11.4881	76.3333	11.4881	78	11.1333		68	14.2465	71.3333	15.5714	77.6667	24.0909	74.3333	21.5481	76	16.6889	77.6667	16.4842	71.3333	7.56862		71.3333	7.56862	77.6667	19.8793	64.6667	16.1933	71.3333	7.56862	79.6667	18.8856	77.6667
manuAT=48	6.5	57	77.3333	72.3333	72.3333	78.95	77.3333	54.6667	54.3333	17.7117	61	16.4091	66.6667	14.6566	63.3333	27.3974	66.6667	22.7167	69	18.9248	72.3333	21.2597		77.3333	19.8015	70.3333	23.3835	69.3333	24.7855	70.6667	15.932	75.6667	17.5717	66.3333	18.8201	54.3333	8.6138		63	9.61609	70.6667	19.4238	58	29.0253	70.3333	15.6702	72.3333	19.7547	71.6667
mepatricinAT=60	6.4	42	78.5	85.5	78.5	72.73	85.5	74	74	5.16398	78.5	17.0049	85.5	12.572	83.5	19.0102	80.5	19.6426	76	15.2388	78.5	17.0049		71.5	9.14391	58	21.3698	70.5	23.1481	73.5	14.5392	78.5	12.2588	78.5	12.2588	74	5.16398		74	5.16398	71.5	14.9164	74	17.4483	74	5.16398	71.5	14.9164	78.5
H2O2HighAT=132	6.4	57	79.3333	82.3333	82.6667	76.92	82.3333	72.3333	72.3333	7.37865	72.3333	10.7784	80.6667	12.2525	78.6667	11.4612	78.6667	11.4612	78.6667	11.4612	82.3333	11.2272		70.6667	6.44061	70.3333	15.6702	70	11.8634	75	10.3339	77.3333	14.3845	79.3333	13.0337	72.3333	7.37865		72.3333	7.37865	75.6667	12.2777	70.6667	15.932	72.3333	7.37865	79	13.9709	82.6667
benzalkoniumAT=48	6.4	66	73.0952	81.6667	77.8571	77.55	81.6667	57.619	65.4762	10.9541	67.1429	15.5847	72.619	24.0006	77.381	15.3997	80.2381	9.97919	75.7143	12.3361	81.6667	12.3998		49.2857	20.3599	68.0952	17.5754	72.1429	18.8832	72.381	16.3885	73.0952	13.2827	70	15.7615	64.0476	17.5125		70.2381	18.6212	75.7143	10.3358	59.7619	27.5261	54.0476	12.3998	74.2857	17.5969	77.8571
damnacanthalAT=66	6.4	52	72.6667	69	67.3333	78.57	72.6667	67.3333	67.3333	9.13547	69	14.059	63.3333	13.8778	65.6667	18.0568	65.6667	22.4461	65.3333	19.8886	63.3333	21.4303		65.3333	8.19515	55.6667	16.1818	72.6667	10.977	64	15.0555	63.6667	13.3749	61.3333	9.8382	67.3333	9.13547		67.3333	9.13547	59.6667	16.8105	52.3333	17.0728	67.3333	9.13547	61.3333	13.6264	63.3333
tunicamycinHighAT=64	6.3	68	79.7619	66.9048	73.5714	72.73	79.7619	55.7143	52.8571	6.02339	58.3333	17.7909	62.8571	13.9827	65.9524	10.532	61.1905	19.442	65.4762	19.6739	66.9048	19.5196		66.1905	15.5036	79.7619	13.712	76.6667	15.0919	73.5714	11.2491	68.0952	14.1617	64.7619	11.7074	63.0952	8.19038		67.619	11.1789	70.7143	9.25888	57.1429	18.7476	52.619	21.8348	70.9524	14.5825	69.2857
bithionolAT=68	6.2	54	83.3333	82	83.3333	53.66	83.3333	68.6667	68.6667	8.34444	68.6667	17.5823	82	16.6444	76.3333	14.0062	76.6667	16.178	71	14.2335	76.6667	16.178		68.6667	8.34444	67	12.9052	74.3333	14.8282	79.6667	14.1814	83.3333	13.6987	76.3333	17.6698	68.6667	8.34444		72.3333	13.1515	77.6667	14.5763	69	16.258	68.6667	8.34444	83.3333	16.6296	81.6667
semustineAT=78	6.2	55	73.3333	74.6667	74.3333	73.08	74.6667	73.3333	73.3333	7.02728	71.3333	11.0219	71.6667	15.8893	74.6667	15.0062	73	14.8615	74.6667	16.9385	72.6667	19.8015		73.3333	7.02728	72.6667	23.8721	67	16.8105	66.6667	19.6889	68.3333	16.2731	72.6667	9.53227	73.3333	7.02728		73.3333	7.02728	70.6667	17.6243	74.3333	17.5717	73.3333	7.02728	68	21.4419	74.3333
clomipheneAT=100	6.2	84	77.0833	73.4722	76.9444	78.85	77.0833	64.1667	65.1389	14.034	72.0833	16.7622	73.4722	10.0464	71.1111	14.4159	72.0833	15.9228	73.3333	14.4159	73.3333	15.5737		71.25	15.031	60.2778	19.1356	60.4167	16.1739	69.8611	17.5932	72.2222	14.2093	77.0833	18.4518	64.1667	2.15166		69.8611	9.39826	70.1389	13.4857	67.6389	10.2909	63.0556	13.2443	76.9444	19.8395	75.6944
hydroxychalconeAT=60	6.2	76	78.5714	71.25	78.3929	77.03	78.5714	51.4286	55.1786	13.5592	66.7857	22.6535	71.25	23.1677	68.2143	22.5532	65.7143	18.9693	66.7857	16.1966	66.9643	16.8411		60.7143	14.6772	63.5714	18.5424	68.9286	17.9205	66.9643	13.3962	70.8929	21.2634	74.4643	21.1129	78.5714	21.412		75.8929	23.1646	78.3929	15.8035	69.8214	18.7372	62.3214	20.2635	71.9643	21.6923	73.2143
dichloropheneAT=88	6	65	81.1905	63.8095	75.2381	78.13	81.1905	60.2381	60.2381	5.94444	63.0952	12.6113	54.0476	22.2803	63.8095	20.5983	59.7619	17.8333	56.4286	22.3085	62.8571	18.2436		50.9524	12.8562	68.0952	12.5085	81.1905	14.5673	67.8571	14.4719	67.619	15.8014	65.9524	21.2085	63.3333	9.60285		64.7619	11.761	72.1429	12.4505	62.8571	16.9552	55.4762	10.8849	69.2857	17.4043	67.619
ikaruAT=40	6	37	75.8333	82.5	74.1667	73.53	82.5	55	51.6667	9.46077	65.8333	24.0402	77.5	17.1459	80	14.2725	82.5	15.441	75	19.245	80	14.2725		68.3333	22.8387	70.8333	21.9603	75.8333	27.3438	71.6667	24.9072	73.3333	17.033	69.1667	25.775	71.6667	21.9427		69.1667	19.6615	68.3333	19.5631	62.5	22.6521	66.6667	18.4257	65.8333	23.3895	74.1667
benzalkoniumAT=60	6	66	75	81.9048	80.4762	82	81.9048	68.0952	68.0952	4.51754	81.9048	11.7824	73.8095	24.3846	71.1905	11.4159	68.0952	9.06292	67.8571	12.308	69.5238	10.6361		70.9524	5.70104	68.3333	10.9426	74.7619	13.4312	73.5714	15.6914	75	16.6194	74.5238	6.25425	68.0952	4.51754		69.7619	6.54942	79.0476	10.2746	71.6667	16.6269	68.0952	4.51754	73.0952	15.4324	76.1905
mepatricinAT=36	6	50	80	76	78	75.68	80	72	72	10.328	72	16.8655	68	10.328	76	15.7762	70	14.1421	70	14.1421	68	13.9841		68	10.328	70	19.4365	72	16.8655	78	22.0101	74	26.7499	80	21.0819	72	10.328		72	10.328	78	17.5119	68	13.9841	72	10.328	74	16.4655	78
totarolAT=44	6	69	66.6667	66.6667	66.6667	82.81	66.6667	66.6667	66.6667	6.73435	66.4286	12.6213	65	12.7997	65	10.8849	66.6667	13.4687	65.2381	9.79765	66.6667	9.52381		63.8095	9.83615	65.2381	11.8889	66.6667	13.4687	65.2381	13.6637	59.0476	18.808	66.4286	12.6213	66.6667	6.73435		66.6667	6.73435	59.2857	15.0773	65.2381	13.6637	66.6667	6.73435	63.5714	14.4632	66.4286
pyrazolLowAT=72	6	71	77.8571	59.2857	73.5714	62.12	77.8571	59.1071	56.4286	11.8809	57.5	15.4716	57.6786	9.67331	59.2857	15.0773	59.1071	12.5552	59.1071	15.7586	57.6786	13.5748		70.5357	13.7615	70.7143	12.7997	77.8571	16.6497	75	17.5772	70.7143	17.3172	70.5357	15.3209	59.1071	4.64515		63.2143	10.3852	69.2857	22.348	66.25	15.116	57.6786	6.94416	67.8571	21.6261	67.5
cinnarazineAT=44	5.9	80	71.25	65	82.5	85.19	71.25	65	65	5.27046	51.25	13.7563	57.5	19.7203	50	16.6667	55	13.4371	52.5	17.4801	52.5	16.457		63.75	7.09558	56.25	10.623	70	14.6723	67.5	18.8193	71.25	22.8598	70	10.5409	65	5.27046		65	5.27046	82.5	16.8737	66.25	19.5878	65	5.27046	78.75	19.5878	71.25
ly83583HighAT=40	5.9	28	71.6667	58.3333	73.3333	76.36	71.6667	53.3333	53.3333	15.3156	55	35.1803	55	27.2732	58.3333	30.6816	51.6667	27.7222	55	27.2732	51.6667	27.7222		68.3333	29.866	71.6667	31.476	71.6667	35.1803	65	31.8658	63.3333	23.3069	66.6667	13.6083	46.6667	15.3156		56.6667	21.0819	73.3333	34.4265	66.6667	27.2166	50	27.2166	66.6667	20.787	68.3333
cinnarazineAT=52	5.9	77	68.9286	64.6429	73.0357	68.18	68.9286	57.1429	55.8929	8.0764	54.4643	11.2703	64.6429	15.5173	61.0714	17.553	57.1429	12.9866	56.9643	10.9255	54.2857	14.682		54.4643	6.8517	52.1429	18.9506	61.0714	15.789	61.0714	15.4487	58.3929	18.6728	68.9286	16.607	59.8214	6.47963		62.3214	10.9255	61.4286	18.8457	61.0714	17.8532	54.6429	20.5025	65.3571	13.7859	73.0357
dichloropheneAT=66	5.9	64	75	72.1429	78.3333	71.05	75	71.9048	71.9048	6.42808	72.1429	13.5642	65.9524	24.7194	70.7143	17.7128	70.9524	20.992	72.1429	18.3417	71.9048	17.3445		75	11.1817	68.0952	23.4147	68.8095	12.267	73.5714	9.74931	70.4762	11.1789	64.2857	13.9737	71.9048	6.42808		71.9048	6.42808	76.6667	13.5526	71.6667	12.5713	73.5714	7.04966	67.381	14.4196	67.381
tunicamycinLowAT=112	5.9	70	75.7143	75.7143	74.2857	80.95	75.7143	70	70	4.51754	65.7143	13.8013	67.1429	11.761	70	10.5409	75.7143	9.64212	71.4286	11.6642	72.8571	10.5409		70	4.51754	70	15.7215	72.8571	12.5085	72.8571	8.10923	72.8571	10.5409	75.7143	9.64212	70	4.51754		70	4.51754	67.1429	6.90066	60	14.7542	70	4.51754	70	10.5409	74.2857
E6berbamineAT=74	5.9	57	82.6667	77.3333	79	65	82.6667	77.3333	77.3333	7.50309	73.6667	12.0134	73.6667	9.08805	68.6667	10.086	70.6667	12.8428	69	16.4091	68.6667	12.785		77.3333	7.50309	75.3333	9.18937	74.6667	16.7184	76.6667	12.862	73.3333	12.862	82.6667	7.98146	77.3333	7.50309		77.3333	7.50309	76.6667	12.862	73.6667	12.0134	77.3333	7.50309	69.3333	16.3148	79
ketoconazoleAT=66	5.8	59	78	80.6667	76	69.7	80.6667	64.3333	61	11.1167	74.3333	21.5481	71	16.1818	76	14.7238	80.6667	20.4154	80.6667	17.127	80.6667	17.127		66	8.13467	74	16.3148	65.6667	17.145	64	22.4323	67.3333	21.187	78	15.7292	64.3333	5.45464		76	16.6889	70.6667	22.2111	73	15.9048	64.3333	5.45464	70.6667	23.5597	74.3333
tetrachloroAT=84	5.8	68	78.0952	82.619	76.6667	69.09	82.619	75.2381	75.2381	6.16805	76.6667	9.57657	81.1905	11.6885	78.3333	12.0075	81.1905	11.6885	82.619	13.0916	81.1905	11.6885		75.2381	6.16805	72.1429	7.94048	78.0952	9.7719	76.6667	15.625	75.4762	11.5585	76.9048	9.788	75.2381	6.16805		75.2381	6.16805	72.381	13.7556	76.4286	10.1915	75.2381	6.16805	72.381	9.9254	76.6667
anisomycinAT=132	5.7	63	84.0476	69.2857	79.0476	73.53	84.0476	68.0952	68.0952	2.30022	61.6667	13.6752	69.2857	17.0755	64.7619	17.1986	61.1905	22.8111	65	13.9759	66.4286	12.0598		77.619	19.5438	77.381	19.4485	79.5238	10.4207	78.3333	14.2614	70.2381	14.4283	84.0476	10.4117	68.0952	2.30022		68.0952	2.30022	73.3333	19.8508	68.8095	13.396	68.0952	2.30022	78.0952	18.7745	79.0476
daunorubicinAT=52	5.7	48	71	74.5	68.5	85.71	74.5	56	51.5	12.4833	68	25.8414	72.5	19.8956	70.5	22.1673	72.5	19.8956	74.5	17.0701	74	15.7762		56	20.1108	64	24.1293	68.5	20.0069	64.5	16.7415	71	18.9737	58.5	15.9948	58	10.328		56	15.0555	64	17.7639	60	18.2574	62.5	12.7475	68.5	20.0069	62.5
bithionolAT=78	5.7	46	84.5	78	85	79.17	84.5	78	78	2.58199	73.5	13.9543	73.5	13.9543	73.5	13.9543	71	15.7762	71	15.7762	71	15.7762		78	2.58199	63	21.4994	73.5	22.6139	80.5	19.2137	83	13.1656	84.5	10.9163	78	2.58199		78	2.58199	83	16.1933	71.5	14.3469	78	2.58199	85	14.1421	84.5
manuAT=40	5.7	32	74.1667	72.5	76.6667	73.53	74.1667	68.3333	68.3333	3.51364	72.5	22.2396	65	25.0924	68.3333	22.4983	63.3333	26.117	70	20.8611	72.5	15.738		68.3333	3.51364	70	26.117	68.3333	27.4424	74.1667	26.1908	70.8333	18.9419	65	11.6534	68.3333	3.51364		68.3333	3.51364	70.8333	24.6112	76.6667	27.4424	68.3333	3.51364	70	29.1865	67.5
doxAT=74	5.7	51	82.3333	60.6667	72.3333	76.47	82.3333	57	57	6.74949	60.6667	16.4655	60.6667	16.4655	60.3333	16.8105	56.6667	18.6587	60.3333	19.2739	60.3333	19.2739		72	23.4758	82.3333	14.7447	76	18.3787	72.3333	17.0728	72	19.3218	70	16.9967	72.3333	14.2335		72.3333	10.6632	70	19.4365	66.6667	26.6667	51	16.6333	70	14.1421	68.3333
semustineAT=44	5.7	68	72.1429	67.619	73.5714	78.26	72.1429	63.3333	61.9048	6.34921	64.5238	17.1858	67.619	17.5036	63.0952	18.4171	61.9048	13.2803	56.1905	14.7286	58.8095	8.98264		63.3333	6.75303	61.9048	13.2803	72.1429	18.3074	70.2381	19.8015	70.4762	19.1531	61.6667	12.3182	63.3333	6.75303		63.3333	6.75303	73.5714	16.2049	63.8095	16.678	61.9048	9.25548	71.9048	10.8704	61.9048
lycorineAT=60	5.7	34	83.3333	90	85.8333	80.65	90	70	70	4.30331	90	16.1015	88.3333	15.3156	88.3333	15.3156	85	16.1015	85	16.1015	85	16.1015		78.3333	15.3156	73.3333	15.615	80	18.5093	83.3333	18.8398	67.5	20.9534	83.3333	14.6986	70	4.30331		82.5	15.441	80	14.2725	83.3333	18.8398	85.8333	15.2399	83.3333	14.6986	83.3333
astemizoleAT=68	5.7	68	73.3333	63.3333	68.8095	79.41	73.3333	63.3333	63.3333	6.75303	53.0952	17.0976	54.5238	12.0075	54.5238	15.3259	51.4286	18.988	58.8095	14.7222	57.1429	13.041		73.3333	15.625	67.1429	20.3831	70.7143	17.6772	64.7619	15.625	67.381	12.1949	67.619	15.2331	63.3333	6.75303		67.619	11.1789	64.2857	13.4687	65.4762	17.5772	58.5714	10.7773	68.8095	11.6885	65.9524
semustineAT=68	5.6	68	85.4762	78.3333	80.9524	73.91	85.4762	75.2381	75.2381	6.16805	73.5714	5.98667	74.0476	14.5673	75.4762	14.9767	78.3333	16.7402	76.9048	16.6497	75.4762	14.9767		75.2381	6.16805	76.4286	10.1915	85.4762	9.55353	81.1905	11.6885	81.1905	13.4897	79.5238	7.02728	75.2381	6.16805		75.2381	6.16805	79.5238	12.5085	73.8095	10.7656	75.2381	6.16805	79.7619	15.2765	80.9524
H2O2HighAT=80	5.6	70	74.2857	81.4286	80	71.21	81.4286	68.5714	68.5714	6.02339	67.1429	15.1336	71.4286	13.4687	77.1429	16.7684	75.7143	17.8809	78.5714	15.4303	81.4286	15.1336		64.2857	18.1328	58.5714	17.1031	68.5714	13.1277	74.2857	11.2687	72.8571	17.1031	71.4286	6.73435	68.5714	6.02339		71.4286	9.52381	74.2857	13.1277	74.2857	17.561	68.5714	6.02339	80	9.98866	78.5714
CuSO4HighAT=70	5.5	70	78.5714	77.1429	82.8571	74.42	78.5714	77.1429	77.1429	7.37711	74.2857	9.03508	67.1429	9.64212	70	10.5409	70	12.5085	70	10.5409	71.4286	11.6642		77.1429	7.37711	70	17.1031	78.5714	12.1405	72.8571	14.2061	72.8571	14.2061	78.5714	7.52923	77.1429	7.37711		77.1429	7.37711	72.8571	12.5085	78.5714	19.3429	77.1429	7.37711	74.2857	13.1277	78.5714
clotrimazoleAT=66	5.5	48	83	68.5	83.5	56.52	83	58	60	8.16497	58	29.4581	68.5	29.2546	66.5	34.645	64.5	34.3552	64.5	30.226	60.5	30.5914		66	17.2884	60.5	17.3925	83	13.1656	79.5	18.9224	77.5	19.8956	75.5	22.663	58	4.21637		67	13.1656	81.5	17.6462	63	19.8886	72.5	14.7667	83.5	15.9948	77.5
alexidineAT=40	5.5	43	67.5	71	69.5	77.14	71	47	51.5	10.0139	58.5	17.3285	63.5	31.451	66	27.3658	71	20.1108	61.5	21.2197	64	21.187		51.5	19.4437	47	19.7484	67.5	11.3652	65	15.456	65	29.7209	63	25.8414	60.5	22.9068		60.5	25.7607	67.5	25.1937	61.5	21.48	63	14.5678	69.5	16.5747	60
ceruleninAT=40	5.4	88	77.3611	81.5278	79.5833	74.12	81.5278	67.0833	67.0833	3.07444	72.7778	13.9074	81.5278	13.2903	76.1111	11.3742	76.25	9.5431	74.8611	10.6471	79.7222	12.4088		65.9722	4.77772	71.9444	13.7462	77.3611	10.3532	74.8611	13.9881	76.1111	12.5223	71.6667	9.53749	67.0833	3.07444		73.8889	9.39256	74.8611	10.6471	66.5278	18.2204	68.1944	11.424	78.1944	10.4357	77.2222
menadioneAT=64	5.4	58	65	69	75.5	69.64	69	71	62	10.4468	69	18.7281	60.3333	22.1359	65.6667	20.611	63.6667	18.4223	58.3333	16.8691	60.3333	15.5912		53.6667	20.2118	58.6667	19.2578	65	18.9378	63.6667	17.4589	61.3333	24.6055	63	23.9057	62	13.0715		71	8.75595	65.5	17.8652	66	16.7995	71	8.75595	75.5	11.8907	65.5
bithionolAT=52	5.3	54	74	74	72	75	74	59.3333	59.3333	5.62183	63	14.5254	73	13.9177	74	19.8015	71	23.7814	66	23.5597	65.6667	22.5558		59.6667	24.9666	74	9.53227	68.6667	20.7989	65	15.416	65	20.5631	64.6667	16.7184	61.3333	8.63527		60.6667	14.6397	72	20.7989	60.6667	22.7058	54	15.2995	66.3333	20.2728	65
amiodaroneHighAT=115	5.3	66	79.5238	74.2857	76.9048	85.71	79.5238	57.619	56.1905	7.29123	66.9048	13.2542	68.0952	8.10923	70.7143	15.0606	74.2857	15.7455	71.4286	16.031	72.8571	15.2331		79.5238	19.2842	78.5714	15.4711	70.9524	14.7542	68.3333	12.8488	71.1905	11.4159	66.1905	17.8809	62.1429	12.6711		66.6667	16.5339	66.4286	9.94125	67.8571	15.5624	65.4762	24.8008	69.2857	11.0229	76.9048
cloxyquinAT=66	5.3	42	87	86	84	79.25	87	69.5	69.5	9.26463	77	21.4994	86	16.964	76.5	15.2843	72	17.8263	72	17.8263	69.5	14.9907		80.5	15.7145	79.5	27.0237	86.5	20.1453	87	19.8886	82	22.3855	79	16.964	69.5	9.26463		69.5	9.26463	81.5	22.4907	83.5	19.0102	69.5	9.26463	81.5	22.4907	82
sk&fAT=76	5.3	56	75.6667	80	77	88.1	80	73.6667	73.6667	7.44527	68	17.1558	80	17.2848	76.3333	16.8838	71.3333	18.9997	73	15.7488	71.6667	13.8109		73.6667	7.44527	63.6667	22.3026	70.3333	19.2097	72	16.1169	75.3333	12.0902	75.6667	11.1167	73.6667	7.44527		73.6667	7.44527	68.3333	17.4448	61.3333	16.2693	73.6667	7.44527	77	11.9102	75.6667
29_D16HighAT=70	5.2	48	83	83.5	85	73.02	83.5	67	67	9.18937	71	20.2485	83.5	12.9207	77	18.8856	77	16.3639	79	17.9196	79	17.9196		62.5	12.7475	63	18.8856	73.5	18.8635	79	13.499	83	13.1656	81	15.0555	67	9.18937		67	9.18937	76.5	16.3384	62	24.5176	67	9.18937	85	14.1421	83
mundoseroneAT=77	5.2	66	80.7143	80.7143	80.4762	80	80.7143	76.1905	76.1905	6.14759	79.2857	9.593	71.4286	7.69473	74.2857	7.08086	77.381	12.1015	80.7143	12.2155	75.9524	7.04966		76.1905	6.14759	71.6667	13.6291	76.1905	12.0363	80.7143	9.35364	79.0476	10.2746	77.8571	9.593	76.1905	6.14759		76.1905	6.14759	79.0476	6.62116	74.5238	9.1906	76.1905	6.14759	80.4762	6.32933	74.5238
gliotoxinHighAT=66	5.1	74	82.1429	75.8929	86.7857	68.06	82.1429	51.4286	48.75	16.7102	67.5	14.8165	75.8929	14.8034	75.5357	14.0368	75.3571	18.706	75.5357	14.4104	73.0357	14.2721		59.8214	16.1758	59.2857	17.7337	67.8571	10.0664	72.8571	13.6982	82.1429	14.3105	77.3214	12.0541	65	10.7209		73.0357	12.5833	80.3571	16.5814	61.25	18.5204	56.25	21.2334	86.7857	13.6048	82.6786
rk-682AT=40	5.1	52	77.3333	65.6667	69	54.69	77.3333	54	52	9.18937	51.3333	18.0671	57.3333	20.4758	53.3333	25.3859	57.3333	24.4343	65.6667	23.6252	65.3333	25.7337		48.6667	21.8412	74	20.6559	77.3333	17.2705	73.3333	20.8463	71.6667	22.0689	67.3333	17.9712	65.3333	18.2709		67.3333	20.2941	63.6667	21.1082	54	18.3787	47.6667	19.5031	63.6667	23.1181	69
dichloropheneAT=80	5.1	66	75.9524	62.381	68.3333	78.85	75.9524	45.7143	35.9524	16.551	54.5238	19.8079	62.381	19.14	50	13.6545	51.4286	16.5795	51.1905	20.3351	50	22.1655		75.9524	16.7402	71.1905	13.8582	60.7143	18.6887	63.3333	15.2331	63.5714	18.2729	63.3333	16.6553	63.3333	17.5036		60.2381	17.6416	68.3333	17.3536	51.9048	13.5061	53.8095	22.5374	65.2381	18.4496	63.5714
pyrazolHighAT=115	5.1	56	68	71	62	67.12	71	57.3333	55.3333	8.63527	65	22.2916	65	18.609	65.3333	14.6734	63.6667	15.432	71	15.1576	71	15.1576		59.3333	16.6147	68	16.1169	50.3333	21.571	54.6667	22.5093	54.6667	17.1558	53.6667	18.2878	55.3333	8.63527		62	18.5392	55	15.255	51.6667	14.9278	53	11.2711	54.6667	18.8693	57
haloperidolLowAT=72	5.1	75	70.7143	67.6786	72.1429	71.7	70.7143	53.5714	45.3571	10.9174	45.1786	16.858	63.0357	13.7047	62.3214	12.8618	66.6071	15.2699	67.6786	14.7121	61.25	20.8257		57.1429	17.4761	70.1786	15.0361	68.2143	17.6335	70.5357	16.6294	70.7143	16.819	66.7857	13.1006	61.6071	13.8641		62.5	19.5071	69.4643	10.2564	69.1071	14.2621	56.7857	19.5035	70.5357	14.3907	64.2857
totarolAT=52	5	60	75	61.6667	65	63.16	75	55	48.3333	14.5933	60	27.4424	60	28.545	61.6667	15.8114	51.6667	14.5933	55	11.2491	60	16.1015		61.6667	26.117	75	26.3523	58.3333	14.1639	58.3333	18.0021	61.6667	19.325	60	21.0819	60	16.1015		58.3333	22.5668	65	12.2977	51.6667	14.5933	51.6667	12.2977	63.3333	18.9215	60
chlorhexidineAT=68	5	62	82.381	67.381	76.1905	59.02	82.381	59.7619	59.7619	7.73148	59.7619	13.5363	58.3333	17.3971	60.9524	18.4154	64.2857	17.5323	67.381	16.0722	65.7143	18.7207		58.0952	7.87276	60.9524	16.1562	68.0952	17.6112	75.9524	13.0627	82.381	11.7824	79.2857	14.5933	59.7619	7.73148		66.1905	8.60663	74.0476	11.6885	64.7619	21.0819	64.2857	18.7812	70.9524	12.3871	76.1905
tyrothricinAT=80	5	49	79.5	86	81.5	75.44	86	79.5	79.5	1.58114	73.5	21.0884	77.5	17.5198	84	12.6491	80	18.8562	82	14.7573	86	9.66092		79.5	1.58114	73.5	9.44281	73.5	16.3384	69.5	13.8343	73.5	16.3384	79.5	1.58114	79.5	1.58114		79.5	1.58114	69.5	21.4022	71.5	10.0139	79.5	1.58114	77.5	11.3652	81.5
E6berbamineAT=64	5	58	82.6667	77.3333	86.3333	74.58	82.6667	60.3333	63.6667	12.4176	74	22.6514	73.6667	21.1082	77.3333	16.3903	77.3333	18.1761	75.6667	16.5589	72	18.672		71.3333	15.5714	59.6667	20.2118	79.3333	19.5505	77.6667	22.1694	80.6667	22.0437	82.6667	19.2963	62.3333	9.81936		76.6667	17.9161	82.3333	18.3955	68.3333	18.9378	57	17.5295	86.3333	15.432	81
thimerosalAT=77	4.9	35	70.8333	65.8333	72.5	77.14	70.8333	63.3333	63.3333	9.78156	53.3333	20.4879	65.8333	21.6773	60.8333	18.4466	55.8333	21.5345	61.6667	23.6356	59.1667	20.2034		59.1667	16.4101	68.3333	21.0819	70	25.5193	70.8333	20.1269	59.1667	16.4101	65.8333	18.1939	63.3333	9.78156		63.3333	9.78156	68.3333	14.0546	65	17.9161	60	13.4944	62.5	13.7493	65.8333
nortriptyleneAT=118	4.9	59	83	78	93	64.41	83	74.6667	74.6667	8.4911	68	11.8842	78	11.1333	74.3333	12.4771	72.3333	16.1054	74.3333	12.4771	76	12.4524		74.6667	8.4911	62.6667	15.2995	78	13.6264	83	11.161	81.3333	16.5701	83	11.161	74.6667	8.4911		74.6667	8.4911	89.6667	14.2682	71	11.7641	74.6667	8.4911	93	9.08805	83.3333
H2O2LowAT=40	4.9	33	72.5	82.5	85	84.38	82.5	64.1667	64.1667	7.90569	76.6667	17.4801	70.8333	23.9759	73.3333	19.5631	79.1667	18.9419	82.5	19.4246	81.6667	16.1015		55	20.8611	56.6667	21.0819	60	19.5631	60.8333	20.0501	72.5	22.2396	72.5	22.2396	64.1667	7.90569		66.6667	17.1234	78.3333	21.9427	78.3333	21.9427	54.1667	22.6521	85	22.4983	75
DFIAT2=64	4.8	67	67.1429	73.0952	70	65.15	73.0952	57.1429	67.1429	5.70104	58.0952	18.6533	66.6667	20.4201	63.5714	14.0658	68.0952	15.8412	73.0952	13.2827	65	19.8904		67.1429	5.70104	65.7143	20.4571	55	15.9699	59.0476	19.369	65.2381	21.6246	63.5714	25.0233	67.1429	5.70104		70	15.2331	59.0476	20.103	57.619	14.2769	63.8095	12.1301	60.4762	20.8535	63.5714
latruncAT=80	4.8	56	87	68	88	78.79	87	55.6667	63.3333	18.0534	43.3333	18.9215	51.3333	17.7917	63	18.4223	68	13.0715	63.3333	18.9867	63.3333	18.9867		59	11.6587	68.3333	13.4486	63	15.827	73.3333	19.4365	87	18.6885	83	15.7488	67	16.136		77.6667	17.5013	76	13.5901	60	17.2133	55	13.0762	83.6667	11.161	88
hydroxychalconeAT=84	4.8	67	77.8571	77.619	76.4286	72.31	77.8571	67.1429	65.7143	6.26934	62.8571	11.4021	73.0952	9.25888	71.4286	11.7181	77.619	12.2541	74.5238	12.7504	71.6667	13.1588		64.2857	9.32329	67.619	15.6412	64.7619	20.228	66.1905	17.7395	72.1429	15.6351	77.8571	9.593	67.1429	5.70104		67.1429	5.70104	69.2857	19.3901	68.5714	8.1557	67.1429	5.70104	67.619	12.4074	76.4286
gliotoxinLowAT=40	4.8	33	73.3333	69.1667	73.3333	54.72	73.3333	61.6667	61.6667	8.05077	55.8333	29.6716	55.8333	19.6615	69.1667	25.4739	68.3333	22.4983	62.5	15.8358	63.3333	25.5193		51.6667	21.4447	63.3333	29.9691	69.1667	25.4739	69.1667	25.4739	69.1667	25.4739	73.3333	22.1527	61.6667	8.05077		65	14.5933	66.6667	28.0542	53.3333	28.9209	51.6667	21.4447	73.3333	27.1598	64.1667
29_D16lowAT=72	4.7	35	80.8333	74.1667	82.5	70.83	80.8333	70.8333	70.8333	4.39205	64.1667	22.923	74.1667	22.0304	68.3333	17.4801	66.6667	19.245	65.8333	14.933	68.3333	14.0546		68.3333	7.6578	77.5	17.1459	75	15.2145	68.3333	21.0819	80.8333	18.0235	74.1667	15.441	70.8333	4.39205		70.8333	4.39205	70.8333	25.5344	82.5	19.4246	70.8333	4.39205	75	19.245	77.5
CHXHighAT=55	4.7	48	84	75.5	78	80.7	84	71	71	9.66092	71.5	19.1558	73.5	18.8635	69.5	16.7415	75.5	15.7145	73.5	16.3384	75.5	15.7145		65	12.4722	71.5	21.3503	70	19.4365	74	23.19	84	15.7762	78	17.5119	71	9.66092		71	9.66092	72	19.3218	62.5	12.7475	71	9.66092	72	19.3218	78
tamoxifenLowAT=48	4.7	48	73	75	75	80.43	75	54	43.5	19.4437	63	14.7573	71	13.499	71	13.499	69	9.66092	71	9.66092	75	15.6347		48	17.6698	61.5	23.5761	67.5	13.5913	63.5	22.3669	65	12.4722	73	9.18937	66	15.7762		67	16.1933	67.5	16.5412	44	19.1195	52.5	24.6362	71	13.499	75
tomatidineAT=77	4.7	72	76.9643	78.9286	82.1429	75	78.9286	63.9286	63.9286	6.77631	59.8214	9.5702	72.1429	9.64212	78.9286	10.4056	71.9643	13.7305	69.4643	12.8342	67.8571	13.495		65.3571	11.6399	72.1429	13.1546	75.3571	16.1879	72.5	12.3489	76.7857	13.7808	76.9643	18.5281	63.9286	6.77631		65.3571	9.494	78.2143	16.5343	61.0714	22.0929	65.3571	6.69213	75.7143	17.561	78.3929
sertralineAT=68	4.7	58	87.6667	79.3333	81.3333	76.09	87.6667	60.3333	60.3333	7.60929	68.6667	17.7221	75.6667	12.2777	77.6667	13.5218	79.3333	15.2186	77.3333	14.3845	74	12.2525		59.3333	18.7116	71.3333	23.4758	74.6667	22.4543	74.3333	13.793	84	11.0889	87.6667	8.6138	62	10.4468		75.6667	12.2777	76	16.6889	54.6667	21.3842	59.6667	14.9443	75.6667	12.2777	81.3333
valinomycinLowAT=55	4.6	56	84.3333	81	87.6667	75	84.3333	72	72	6.8853	76	15.8543	73.6667	17.3881	81	14.5763	79.3333	15.2186	79.3333	15.2186	78.6667	15.9629		74	13.5901	74.6667	15.8854	72	22.5093	79.6667	14.1814	84	15.6978	84.3333	17.5013	72	6.8853		72	6.8853	87.6667	11.6587	63.6667	18.8201	70.3333	9.74363	82	20.6798	82.6667
menadioneAT=112	4.6	60	86.6667	80	78.3333	25.97	86.6667	76.6667	76.6667	8.60663	80	10.5409	71.6667	15.8114	75	16.1971	78.3333	11.2491	73.3333	16.1015	73.3333	11.6534		76.6667	8.60663	76.6667	14.0546	86.6667	13.1468	78.3333	15.8114	80	10.5409	76.6667	8.60663	76.6667	8.60663		76.6667	8.60663	76.6667	14.0546	68.3333	16.5738	76.6667	8.60663	78.3333	15.8114	76.6667
staurosporineLowAT=48	4.6	77	71.7857	73.2143	74.4643	70	73.2143	60.8929	60.8929	6.43573	71.9643	12.2292	68.2143	16.5985	71.9643	16.2588	70.5357	11.2388	71.9643	13.9608	73.2143	13.5735		58.3929	7.76324	71.7857	16.078	65.1786	11.0801	71.25	12.8618	68.9286	18.5042	71.6071	19.4425	60.8929	2.58775		66.4286	13.2779	71.9643	14.7986	62.1429	22.5846	59.6429	4.22577	73.3929	20.5413	74.4643
pyrazolLowAT=55	4.6	53	78.3333	66	66	61.82	78.3333	66	66	7.98146	60.6667	12.6491	57.3333	17.7639	65	18.2743	60.6667	21.4764	62.3333	19.6921	64.3333	18.1251		74.6667	21.7278	78.3333	20.9202	64.6667	15.0062	70.3333	17.3881	59	22.225	66.6667	18.2574	66	7.98146		66	7.98146	56	23.402	57	13.189	66	7.98146	54	25.6664	64.3333
clomipheneAT=88	4.6	80	71.25	71.25	67.5	78.85	71.25	53.75	55	16.8737	61.25	14.9652	68.75	13.5015	65	12.9099	71.25	10.2909	67.5	12.0761	71.25	14.4938		51.25	10.9449	52.5	12.9099	67.5	18.8193	68.75	17.9215	71.25	11.8585	68.75	12.1478	65	16.457		65	14.1912	67.5	12.0761	61.25	19.0485	56.25	16.9251	67.5	12.0761	63.75
haloperidolHighAT=70	4.5	32	73.3333	68.3333	76.6667	51.52	73.3333	68.3333	68.3333	3.51364	65.8333	6.14887	55.8333	16.6898	61.6667	15.3156	59.1667	21.6773	61.6667	15.3156	59.1667	21.6773		68.3333	3.51364	70.8333	24.6112	64.1667	29.4104	70	24.5955	73.3333	21.0819	73.3333	21.0819	68.3333	3.51364		68.3333	3.51364	66.6667	27.2166	76.6667	22.4983	68.3333	3.51364	76.6667	16.1015	66.6667
chlorhexidineAT=80	4.5	68	69.0476	69.0476	69.0476	45.45	69.0476	69.0476	69.0476	4.62774	63.3333	9.53703	65.9524	12.5009	63.3333	15.0668	59.0476	15.5847	59.0476	15.5847	61.9048	11.4462		69.0476	4.62774	63.0952	12.5613	65.7143	14.983	64.5238	18.4581	62.8571	19.4145	67.381	12.1949	69.0476	4.62774		69.0476	4.62774	60.2381	16.6497	62.1429	13.1109	69.0476	4.62774	60	16.3731	64.5238
tomatineAT=52	4.4	51	68.6667	72.3333	68.6667	74.51	72.3333	55	53	16.3639	64.6667	26.3031	62.6667	29.0083	60.3333	30.0801	72.3333	28.7196	66.3333	26.9636	70.3333	25.5531		57	22.1359	59	16.6333	64.6667	24.5553	68.6667	26.8604	62.6667	23.9753	64.6667	27.9417	58.6667	11.6746		64.6667	18.3384	62.6667	23.9753	59	21.3177	53	26.6875	68.6667	25.1514	68.6667
menadioneAT=80	4.4	55	72.3333	79	73.6667	67.27	79	58.3333	62	11.7799	79	15.1576	63.3333	17.7082	67	24.1625	63.3333	26.0104	59.6667	22.3579	61.6667	25.1047		44.3333	21.2597	46.3333	18.6885	67.6667	25.2909	65.6667	18.7281	65.6667	19.6293	72.3333	13.1515	62.3333	11.2272		67.3333	10.7497	67.3333	19.5505	62.3333	23.4679	51	18.1251	73.6667	18.8856	70.6667
cadmiumacetateAT=68	4.4	52	84.6667	79	83	66.67	84.6667	79	79	4.45831	73	13.7392	77	16.3639	75.3333	14.5042	69.3333	15.5397	71.3333	15.4919	75	16.1207		79	4.45831	83	13.7392	79	14.059	84.6667	8.19515	81	12.3778	79	4.45831	79	4.45831		79	4.45831	82.6667	6.24599	76.6667	15.1535	79	4.45831	82.6667	11.3093	79
ascomycinAT=43	4.3	55	75.6667	74.6667	77	74.63	75.6667	55	51	14.32	66	19.4238	66	19.2322	71	22.2805	71.3333	21.2103	72.6667	18.1761	74.6667	20.0739		54	22.0437	54	23.402	51.3333	29.4056	50	19.6889	68.6667	21.7278	75.6667	17.5717	72	19.5757		77	16.2883	62.6667	16.239	49	10.7784	58	14.1596	66.3333	24.5176	76
CHXHighAT=72	4.3	67	80.4762	73.0952	79.5238	58.49	80.4762	61.4286	61.4286	5.70104	64.0476	19.5196	61.1905	19.6675	68.8095	18.1831	73.0952	16.3442	69.7619	16.5358	71.6667	14.2172		56.6667	16.7534	70	17.1399	72.8571	18.4154	74.5238	12.7504	80.4762	10.089	76.6667	16.5262	61.4286	5.70104		68.8095	12.2155	76.1905	15.3485	64.7619	16.0231	62.8571	6.26934	78.8095	13.443	79.5238
rapamycinHighAT=112	4.3	60	86.6667	91.6667	85	71.21	91.6667	76.6667	76.6667	8.60663	80	10.5409	90	8.60663	91.6667	8.7841	85	12.2977	88.3333	11.2491	90	11.6534		86.6667	17.2133	86.6667	15.3156	81.6667	16.5738	80	25.8199	76.6667	22.4983	76.6667	16.1015	76.6667	8.60663		78.3333	11.2491	81.6667	22.8387	83.3333	15.7135	85	12.2977	83.3333	19.245	83.3333
hinokitiolAT=118	4.3	68	70.4762	81.1905	75	89.66	81.1905	69.0476	69.0476	4.62774	75	7.03176	75	9.73638	73.8095	11.5011	78.0952	14.2327	79.7619	13.712	81.1905	11.6885		68.5714	13.3182	62.619	14.7222	58.3333	15.0271	65.9524	10.532	66.1905	11.5448	70.4762	12.5085	69.0476	4.62774		67.381	7.61657	62.8571	17.7537	71.6667	16.7402	67.619	5.85368	63.0952	12.5613	75
chlorhexidineAT=46	4.3	60	70	70	75	67.31	70	56.6667	56.6667	8.60663	58.3333	8.7841	63.3333	15.3156	63.3333	20.4879	68.3333	21.4447	70	18.9215	70	20.4879		50	20.787	56.6667	22.4983	60	17.9161	65	14.5933	65	18.3417	70	15.3156	63.3333	13.1468		75	11.7851	66.6667	20.787	58.3333	22.5668	50	17.5682	68.3333	18.3417	75
dequaliniumAT=68	4.3	53	75	68.6667	73.3333	51.67	75	60.3333	60.3333	4.56773	62	12.6881	63	22.1916	68.3333	13.5401	65	20.7424	65	20.7424	68.6667	17.0113		65.3333	19.8886	58.6667	32.0185	71.6667	12.5953	71.6667	16.5738	75	16.1207	68	20.9762	60.3333	4.56773		67.6667	12.4771	69.3333	14.3845	64.3333	18.8595	55.3333	14.1596	73.3333	13.9665	67.6667
nortriptyleneAT=80	4.2	68	70.4762	75	73.3333	49.23	75	55.7143	57.381	3.96031	61.6667	14.0389	68.8095	15.0773	70.2381	14.5154	75	13.6198	73.5714	9.01065	72.381	9.9254		58.8095	8.98264	64.2857	14.0635	59.0476	14.6256	62.1429	17.1858	66.4286	18.7963	70.4762	13.6175	67.381	13.9308		73.3333	16.5262	69.0476	14.2416	60.2381	22.1669	60.4762	11.7289	67.619	16.1562	69.0476
clomipheneAT=80	4.2	77	77.5	75.3571	77.3214	69.12	77.5	60.8929	63.3929	10.623	73.9286	12.3489	74.1071	14.3414	72.6786	10.9449	75.3571	12.4232	72.6786	10.9449	75.3571	12.4232		58.3929	5.05427	60.8929	20.5068	70.8929	17.9176	77.3214	20.9444	77.5	21.5966	74.6429	18.0309	60.8929	2.58775		68.5714	9.788	77.3214	15.2699	68.5714	12.3201	62.1429	7.8427	74.6429	17.7337	76.0714
mastoparanAT=48	4.2	68	73.8095	67.8571	66.4286	62.26	73.8095	61.9048	61.6667	10.3144	63.3333	15.0668	61.9048	13.2803	63.0952	14.2526	60.4762	18.6533	64.7619	15.0919	67.8571	15.9225		60.4762	8.70849	54.5238	12.0075	59.5238	20.451	65.2381	16.1562	67.8571	14.4283	73.8095	17.2425	61.9048	6.34921		66.4286	11.2491	62.381	20.962	50.2381	15.6512	57.619	9.37718	65.4762	23.3082	63.5714
tunicamycinLowAT=88	4.2	67	80.4762	70	77.381	55.41	80.4762	70	70	2.30022	61.4286	8.82346	65.9524	12.995	62.8571	18.105	67.381	17.2443	68.8095	16.89	68.8095	13.9489		67.1429	5.70104	66.9048	12.112	72.8571	14.2504	77.1429	13.8469	77.381	13.9849	80.4762	10.089	70	2.30022		70	2.30022	75.7143	11.8145	72.8571	12.5588	66.9048	7.48308	75.7143	11.8145	77.381
wiskostatinHighAT=40	4.2	56	73.6667	61	75.3333	75	73.6667	54	61	9.5646	54	31.0635	52.3333	21.6053	55.3333	17.9299	53	25.4563	57.6667	22.1136	53.6667	23.2246		58.6667	23.7372	62.3333	24.447	69.3333	15.46	64.6667	21.6709	63.3333	22.4433	73.6667	16.3639	72	16.1169		73.6667	14.3544	70	22.4433	63	23.4889	42	21.4419	68	22.9438	75.3333
3-4dichloroAT=64	4.2	51	82.3333	78.6667	80.3333	68.63	82.3333	78.6667	78.6667	4.21637	76.6667	7.20082	74.6667	15.9629	78.3333	14.8449	74.3333	16.6333	72.3333	14.2335	74.3333	13.7032		78.6667	4.21637	82.3333	6.29521	80.3333	9.48683	74.6667	15.9629	76.3333	12.8091	76.3333	8.67094	78.6667	4.21637		78.6667	4.21637	80.3333	13.3749	78.3333	6.5263	78.6667	4.21637	78.3333	11.4665	78.3333
chlorpromazineAT=70	4.1	40	90	67.5	92.5	77.5	90	65	65	12.9099	57.5	16.8737	67.5	12.0761	65	17.4801	65	17.4801	67.5	16.8737	67.5	16.8737		65	29.3447	72.5	32.1671	87.5	17.6777	90	12.9099	82.5	16.8737	77.5	14.1912	65	12.9099		65	12.9099	80	19.7203	70	30.7318	70	15.8114	80	22.9734	77.5
wiskostatinLowAT=132	4.1	80	82.5	75	81.25	72.55	82.5	73.75	73.75	3.95285	75	14.4338	71.25	10.2909	72.5	9.86013	71.25	14.4938	71.25	10.2909	70	12.0761		73.75	3.95285	80	12.0761	80	10.5409	78.75	10.2909	82.5	12.0761	80	10.5409	73.75	3.95285		73.75	3.95285	81.25	14.7314	72.5	11.4867	73.75	3.95285	77.5	12.9099	80
dichloropheneAT=100	4.1	54	79.6667	82	78.6667	80.49	82	74.6667	74.6667	6.8853	76.3333	14.0062	76	18.3114	76	12.5511	80	13.2404	80.3333	12.2172	82	11.2437		74.6667	6.8853	74.6667	14.0721	72.6667	14.6397	78	20.6798	79.6667	10.5935	70.6667	11.5256	74.6667	6.8853		74.6667	6.8853	78	11.2437	61.6667	13.6309	74.6667	6.8853	78.6667	17.7917	69
doxAT=64	4.1	42	79	69.5	79	70	79	69.5	69.5	9.26463	67.5	21.1148	57	15.6702	64	21.187	62	20.4396	60	21.6025	64.5	22.4165		62	11.8322	71	25.144	71.5	19.0102	79	20.6559	78.5	14.152	71.5	14.9164	69.5	9.26463		69.5	9.26463	79	21.5767	67	22.0101	69.5	9.26463	76.5	15.2843	71.5
amiodaroneHighAT=90	4	75	81.7857	84.2857	83.0357	72.41	84.2857	78.9286	78.9286	5.94046	77.5	5.84426	83.0357	10.556	81.7857	12.222	84.2857	10.2339	80.3571	12.5424	78.9286	10.7407		78.9286	5.94046	76.6071	12.1536	77.5	8.29925	68.0357	10.9255	78.5714	9.78076	81.7857	8.32483	78.9286	5.94046		78.9286	5.94046	76.0714	9.896	76.25	7.53159	78.9286	5.94046	83.0357	13.0478	83.0357
benzylisothiocyanateAT=84	4	49	85.5	85.5	83.5	64.86	85.5	77.5	77.5	6.34648	81	16.6333	85.5	13.8343	85.5	13.8343	85.5	13.8343	83.5	15.9948	81.5	14.9164		77.5	6.34648	71.5	16.675	80	16.3299	84	18.3787	85.5	13.8343	77.5	6.34648	77.5	6.34648		77.5	6.34648	79.5	16.4063	69.5	16.7415	77.5	6.34648	83.5	15.9948	79.5
cinnarazineAT=68	4	62	82.381	70.9524	83.8095	59.57	82.381	70.9524	70.9524	6.80876	69.2857	14.6105	57.619	16.8658	62.381	22.7212	60.9524	17.9653	61.1905	20.2358	65.9524	19.7314		70.9524	6.80876	74.2857	13.6913	71.1905	17.2224	77.381	11.4599	82.381	14.1617	75.7143	8.67951	70.9524	6.80876		70.9524	6.80876	83.8095	13.6453	67.1429	19.3038	70.9524	6.80876	82.1429	12.4099	75.4762
flutrimazoleAT=60	4	58	72	75.6667	77.3333	59.32	75.6667	67.3333	67.3333	4.9191	73.6667	18.8856	74	14.5551	75.6667	14.5763	72	17.7221	68.6667	18.4725	73.6667	19.5915		65.6667	7.37865	60.6667	18.8431	65.6667	15.48	70.6667	17.7639	72	16.9385	72	15.0062	67.3333	4.9191		67.3333	4.9191	70.6667	13.86	65.3333	16.7921	67.3333	4.9191	72.3333	19.7547	77.3333
thiramAT=93	3.9	50	82	66	80	66.15	82	60	60	0	50	14.1421	52	19.3218	64	18.3787	62	17.5119	66	13.499	66	13.499		60	18.8562	70	19.4365	70	21.6025	72	23.4758	82	14.7573	78	17.5119	60	0		62	6.32456	72	21.4994	66	26.7499	62	11.3529	80	18.8562	76
anisomycinAT=112	3.9	66	69.7619	77.381	74.5238	75.93	77.381	65.2381	65.2381	5.96031	68.8095	16.89	77.381	10.0547	66.9048	12.6213	72.8571	11.1789	71.1905	13.2542	77.1429	12.6088		62.381	8.82346	66.6667	9.58972	62.1429	12.0075	68.3333	13.9308	63.8095	16.7157	69.7619	13.3772	65.2381	5.96031		63.5714	7.61657	58.8095	12.6512	63.0952	15.3997	65.2381	5.96031	66.9048	15.8114	74.5238
capeAT=90	3.9	54	64.6667	68.3333	66.6667	74	68.3333	64.6667	64.6667	6.32456	62.6667	12.7463	64.3333	22.501	63	22.6323	68.3333	18.2743	66.3333	15.0267	62.3333	21.0261		63	12.2172	64.6667	16.7184	61	10.6632	62.3333	14.2335	60.3333	15.0267	64.6667	16.7184	64.6667	6.32456		64.6667	6.32456	57.6667	13.5218	58.6667	18.6057	58.6667	13.9841	66	15.5397	61
yc-1AT=64	3.8	54	72.3333	79.3333	78.3333	69.39	79.3333	66.6667	66.6667	7.698	68.6667	14.8407	70	16.9239	73.6667	17.0294	79.3333	14.1247	75.3333	18.8037	73.3333	19.3091		61	10.6632	61.3333	12.785	72.3333	12.0749	70.6667	11.5256	65.3333	17.6523	59.6667	12.0134	66.6667	7.698		65	9.32936	76.3333	11.595	66	19.4238	66.6667	7.698	72.6667	11.1996	71
latruncAT=64	3.8	52	86.6667	81	90.3333	64	86.6667	75.3333	75.3333	7.73001	67.3333	13.128	77.3333	14.4701	71.3333	13.3518	79	14.059	81	15.5595	79.3333	13.128		75.3333	7.73001	78	20.8581	86.6667	9.29622	86.6667	15.396	86.3333	13.3749	83	9.99383	75.3333	7.73001		75.3333	7.73001	86.6667	12.1716	84.6667	14.7573	75.3333	7.73001	90.3333	13.9177	81
cloxyquinAT=80	3.8	50	66	66	66	58	66	60	60	0	66	16.4655	62	23.9444	62	25.7337	66	29.8887	64	29.5146	64	26.3312		64	26.3312	62	22.0101	66	21.187	54	13.499	62	19.8886	62	19.8886	60	0		64	15.7762	58	22.0101	54	23.19	52	10.328	60	18.8562	66
trifluopAT=90	3.7	41	85.5	78	78.5	68.52	85.5	71	71	8.75595	71	14.6818	78	18.4391	73	18.5891	73	14.3759	75.5	11.8907	75.5	16.7415		71	8.75595	73.5	17.3285	79	21.5767	78.5	17.0049	85.5	12.572	75.5	1.58114	71	8.75595		71	8.75595	78	18.4391	73	18.5891	71	8.75595	78.5	17.0049	78
menadioneAT=64	3.7	41	78	78.5	72.6667	47.22	78.5	57	71	8.75595	73.5	17.3285	78.5	17.0049	73.5	12.7039	73.5	12.7039	76	15.2388	76	15.2388		71	8.75595	69	17.4483	78	14.1814	78	7.88811	60.5	21.5316	66	11.9722	71	8.75595		65.3333	15.9629	70.6667	19.2322	54.6667	26.5367	62.6667	17.1989	63.3333	22.2777	62.3333
haloperidolHighAT=48	3.7	73	67.6786	67.1429	67.3214	45.95	67.6786	65.8929	65.8929	6.15431	61.7857	19.4015	55.7143	18.9319	56.25	16.2632	51.9643	13.3485	63.2143	12.3489	67.1429	15.7979		65.8929	6.15431	62.1429	22.8962	56.25	27.8715	62.1429	19.7741	60.7143	17.9758	67.6786	19.4789	65.8929	6.15431		65.8929	6.15431	67.3214	14.6542	64.2857	9.9246	65.8929	6.15431	65	17.3785	66.0714
thiramAT=83	3.7	51	74.3333	70.6667	74.3333	44.29	74.3333	66.6667	66.6667	9.42809	65	28.7711	64.6667	20.62	65	19.5789	65	19.5789	70.6667	21.3611	66.6667	21.0819		66.6667	9.42809	68.3333	23.6878	68.3333	17.1594	70.3333	23.7502	74.3333	16.6333	70.3333	10.9375	66.6667	9.42809		66.6667	9.42809	70.3333	14.4402	64.6667	12.5904	66.6667	9.42809	74.3333	9.94429	68.3333
tomatineAT=78	3.7	56	75.3333	72	79.3333	80	75.3333	72	72	6.8853	68	14.0721	65.3333	15.5714	61.6667	16.1207	63.3333	16.7037	63.6667	10.7094	67.3333	13.0337		72	6.8853	55.3333	15.0062	68	14.0721	64.6667	22.4543	70	15.396	75.3333	14.4188	72	6.8853		72	6.8853	68.6667	16.1169	67.3333	17.4837	72	6.8853	68.3333	16.6481	79.3333
ceruleninAT=52	3.7	74	82.1429	76.4286	86.0714	71.43	82.1429	59.2857	56.7857	7.23159	67.6786	15.1628	68.5714	18.9955	68.75	18.9029	69.8214	20.9681	71.0714	21.6719	76.4286	15.3336		59.8214	8.95828	71.4286	10.4124	75.8929	17.2978	80.8929	12.6563	82.1429	14.3105	72.6786	19.6167	60.7143	4.61069		66.9643	19.0894	86.0714	16.1879	66.0714	14.7254	61.4286	23.6333	84.8214	13.9151	76.6071
resveratrolAT=68	3.6	33	70.8333	73.3333	73.3333	62.5	73.3333	55	55	13.7212	67.5	26.7735	67.5	26.7735	70	23.3069	73.3333	19.5631	70	23.3069	66.6667	26.0579		58.3333	25.1538	55	23.9598	61.6667	26.4108	61.6667	28.3823	68.3333	26.8742	70.8333	23.3234	60.8333	20.0501		70	20.1077	70.8333	23.3234	50.8333	16.8737	39.1667	12.4536	68.3333	24.1523	68.3333
dequaliniumAT=77	3.6	51	78.6667	71	80.3333	53.57	78.6667	59	57	6.74949	51	25.144	69	27.6687	71	22.3358	69	20.2485	63	21.1082	65	27.1825		67	20.0278	70.6667	23.3492	78.6667	23.4758	76.3333	20.7543	78.3333	19.9536	78.3333	19.9536	57	6.74949		68.6667	19.1292	76.3333	18.4892	58.3333	36.0812	54.6667	10.328	80.3333	18.8856	78.3333
sertralineAT=78	3.6	57	84.3333	84	82.3333	63.64	84.3333	79	79	6.67592	77.3333	7.50309	77.3333	14.3845	78.6667	11.4612	82.3333	14.6608	84	13.5901	84	13.5901		79	6.67592	72.3333	13.338	72.3333	10.7784	74	11.0889	77.3333	7.50309	84.3333	9.69281	79	6.67592		79	6.67592	77.3333	10.8639	75.6667	13.6128	79	6.67592	82.3333	8.02004	80.6667
amiodaroneLowAT=72	3.6	55	67.6667	73.6667	74.6667	70.37	73.6667	61.6667	58.3333	10.0922	55	22.6759	59.6667	17.7395	66.6667	17.2848	70.3333	10.8241	73.6667	18.0158	72	15.9629		58	8.77707	58.6667	24.0473	59.3333	20.1721	67.6667	19.3122	67.6667	12.6735	67	12.6149	61.6667	5.27046		67	11.4881	69.3333	19.9258	64	20.2332	60	6.08581	74.6667	20.2576	73
clotrimazoleAT=80	3.6	42	79	76.5	79	54	79	74	74	5.16398	74	12.8668	64	21.187	76.5	15.2843	65	21.6025	67	25.9487	62	26.3734		74	5.16398	69	16.2959	65	18.1046	60	18.1046	67.5	24.181	79	12.202	74	5.16398		74	5.16398	69.5	22.4165	71.5	14.9164	74	5.16398	67.5	17.5198	79
mastoparanAT=64	3.6	60	85	81.6667	83.3333	48	85	78.3333	78.3333	8.05076	76.6667	8.60663	81.6667	9.46077	78.3333	8.05076	76.6667	8.60663	76.6667	8.60663	75	8.7841		78.3333	8.05076	76.6667	14.0546	75	16.1971	81.6667	18.3417	83.3333	15.7135	85	12.2977	78.3333	8.05076		78.3333	8.05076	80	13.1468	76.6667	17.9161	78.3333	8.05076	83.3333	13.6083	81.6667
fendilineAT=68	3.6	50	72	66	66	67.5	72	62	62	6.32456	62	17.5119	62	25.7337	62	14.7573	64	15.7762	66	23.19	66	25.0333		60	9.42809	52	16.8655	58	22.0101	66	16.4655	68	23.4758	72	10.328	62	6.32456		62	6.32456	54	23.19	58	19.8886	60	0	64	20.6559	66
tomatineAT=68	3.5	47	65	74	65.5	62.96	74	59.5	61.5	9.44281	73.5	23.1	66.5	19.7273	72.5	14.7667	70.5	20.0624	73.5	23.1	74	26.7499		59	28.9444	62	20.3033	60	23.4521	57.5	20.9828	55	16.6667	65	13.5401	59.5	6.8516		63.5	11.068	59.5	14.9907	50.5	22.4165	52	24.8551	58.5	22.6139	50
wiskostatinLowAT=112	3.5	66	89.5238	84.7619	87.8571	55.81	89.5238	84.7619	84.7619	1.22952	81.4286	7.84069	76.9048	8.98264	78.3333	13.8127	81.4286	12.9829	80	13.2423	80.2381	7.36429		84.7619	1.22952	83.3333	4.347	89.5238	9.9254	87.619	10.2746	89.0476	10.9512	84.7619	1.22952	84.7619	1.22952		84.7619	1.22952	87.619	15.1336	75.9524	9.74931	84.7619	1.22952	87.8571	10.1915	87.8571
dequaliniumAT=128	3.5	55	69	70.3333	73.3333	72.73	70.3333	55	56.6667	6.08581	61.3333	17.5119	70.3333	16.3639	69	11.8686	63.3333	12.7657	65	10.6863	67	11.4881		48.6667	20.3185	58	22.3993	66	11.418	69	15.1576	61.6667	18.8725	60	19.1163	64.3333	12.4771		65.3333	15.8075	65	21.6738	66	22.2111	47	18.6223	57.6667	25.4369	59.3333
fendilineAT=80	3.5	63	74.2857	71.6667	72.8571	38.98	74.2857	62.1429	62.1429	6.19353	63.8095	15.8651	67.1429	18.2988	71.6667	15.2435	69.5238	11.9733	69.2857	12.9659	66.9048	10.7334		60.4762	7.02728	62.381	11.1564	63.8095	15.8651	63.0952	13.8946	67.619	14.3385	74.2857	11.9206	62.1429	6.19353		71.1905	10.7334	66.1905	12.9829	63.3333	19.3169	57.1429	15.4303	69.5238	14.3209	72.8571
alverineAT=68	3.5	59	79.6667	76.3333	79.6667	70.97	79.6667	74.6667	74.6667	8.4911	76.3333	11.4881	67.6667	25.5338	76.3333	15.9822	69	20.3093	67	25.3591	71	19.6293		69.6667	15.0267	71.3333	10.9093	79.6667	6.92998	73	17.7395	76.3333	17.809	78	11.1333	74.6667	8.4911		74.6667	8.4911	74.6667	17.8609	78	15.7292	69.6667	15.0267	78	13.6264	79.6667
tunicamycinHighAT=80	3.4	72	84.8214	79.4643	83.3929	67.92	84.8214	77.8571	77.8571	6.90066	79.4643	10.9514	75	11.1677	77.6786	10.0046	75	8.90871	76.4286	9.40401	76.4286	9.40401		77.8571	6.90066	72.3214	11.0801	78.0357	8.66884	78.0357	16.0173	84.8214	12.1769	81.9643	11.5559	77.8571	6.90066		77.8571	6.90066	80.5357	11.9181	76.4286	11.0976	77.8571	6.90066	80.5357	13.6892	80.5357
NaClAT=90	3.4	55	73.3333	64.3333	62.3333	35.56	73.3333	53	47.3333	8.86107	49.6667	21.1082	58	22.836	64.3333	18.2608	57.3333	27.2981	60.6667	27.2075	57.3333	27.2981		62	24.3026	73.3333	21.7732	50.3333	19.7797	60.3333	18.2878	51	19.0548	54.3333	18.5293	58	11.7799		59.6667	19.5915	57.6667	18.0568	50.6667	25.57	60	17.6383	52.6667	16.239	50.6667
cinnarazineAT=78	3.4	42	74	74	74	65.22	74	74	74	5.16398	67	14.3759	64.5	11.6548	64.5	11.6548	65	13.7437	65.5	15.5367	65.5	15.5367		74	5.16398	62.5	25.5223	69.5	22.4165	67	16.0208	65	13.7437	71.5	9.14391	74	5.16398		74	5.16398	69.5	9.26463	57	18.2878	74	5.16398	74	12.8668	69.5
sertralineAT=52	3.4	65	75.4762	66.1905	77.1429	81.97	75.4762	64.7619	64.7619	5.58947	66.1905	12.2849	51.4286	19.4469	63.8095	17.561	59.2857	18.2177	60.9524	18.4837	60.9524	18.4837		64.7619	5.58947	69.5238	15.7855	67.8571	19.0228	75.4762	10.1046	75.4762	15.9542	75.4762	12.7997	64.7619	5.58947		67.8571	7.55012	70.9524	23.1333	59.7619	22.1498	64.7619	5.58947	77.1429	14.8563	73.8095
ceruleninAT=64	3.4	63	68.5714	75.2381	72.619	53.23	75.2381	63.8095	63.8095	4.60044	62.1429	19.8079	65.9524	22.8111	74.0476	19.0294	73.5714	11.1366	75.2381	13.7097	72.381	17.1399		60.4762	10.5409	62.619	14.5067	67.619	20.6715	66.9048	19.7761	65.2381	17.2133	68.5714	11.9206	63.8095	4.60044		62.1429	6.19353	72.619	16.1191	68.0952	21.2129	66.6667	7.77616	66.6667	13.5619	65
amiodaroneLowAT=55	3.4	46	74	72	76.5	67.5	74	72	72	8.56349	67.5	17.0375	59.5	18.775	53.5	20.9563	59.5	18.775	57	18.1353	59	14.2984		72	8.56349	70.5	16.2361	74	7.74597	65.5	13.6321	69.5	17.2321	74	12.202	72	8.56349		72	8.56349	69.5	18.6264	76.5	21.0884	72	8.56349	67	15.4919	76
clotrimazoleAT=88	3.4	38	73.3333	75.8333	75.8333	56.76	75.8333	70.8333	70.8333	8.09854	70.8333	14.2995	73.3333	20.7126	75.8333	19.0232	70	26.9888	67.5	24.9846	67.5	24.9846		70.8333	8.09854	65.8333	11.4193	66.6667	23.5702	65.8333	20.2034	68.3333	19.5631	73.3333	12.2977	70.8333	8.09854		70.8333	8.09854	70.8333	21.9603	67.5	18.6132	70.8333	8.09854	65.8333	20.2034	75.8333
H2O2HighAT=64	3.3	59	86.6667	81.3333	86.6667	11.36	86.6667	81.3333	81.3333	5.25874	76.3333	8.38134	79.6667	6.92998	78	7.88811	79.6667	6.92998	76.3333	8.38134	81.3333	5.25874		81.3333	5.25874	74.6667	11.5684	86.6667	10.5409	79.3333	11.6322	79.6667	10.4763	79.6667	6.92998	81.3333	5.25874		81.3333	5.25874	76.3333	11.4881	86.6667	15.3156	81.3333	5.25874	77.6667	14.4914	81.3333
parthenolideLowAT=52	3.3	36	83.3333	80.8333	83.3333	77.14	83.3333	66.6667	63.3333	14.2725	80.8333	21.5345	73.3333	22.1527	71.6667	20.8611	66.6667	22.5668	69.1667	21.1732	65.8333	18.1939		64.1667	10.4305	75.8333	23.7171	81.6667	22.4983	83.3333	18.8398	73.3333	22.1527	73.3333	22.1527	66.6667	9.6225		69.1667	14.1912	83.3333	18.8398	66.6667	19.245	61.6667	15.8114	73.3333	22.1527	75.8333
yc-1AT=52	3.3	46	69	61	71.5	65.52	69	61	61	8.43274	57	12.2927	59.5	23.2678	59.5	26.8173	54.5	22.7852	57	19.4651	59	20.79		60	16.4992	42	26.0555	56	18.5293	64.5	16.0641	69	18.3787	65	26.0342	61	8.43274		58.5	7.47217	58.5	19.3003	68	25.4078	59	10.7497	65	17.6383	71.5
sk&fAT=52	3.27	44	76	71	73.5	45.45	76	66.5	66.5	9.44281	64	21.7051	65.5	21.0093	66	16.2959	71	22.7058	66.5	24.158	64.5	19.6426		66.5	9.44281	56	19.2642	67	19.1775	76	21.0555	74	26.1194	68	16.7	66.5	9.44281		66.5	9.44281	71	16.964	67.5	20.4464	64	10.2198	73	19.1775	66.5
ly83583LowAT=64	3.2	31	67.5	74.1667	67.5	45.76	74.1667	67.5	67.5	2.63523	73.3333	21.0819	67.5	22.3779	70.8333	24.6112	70.8333	24.6112	71.6667	22.2916	74.1667	20.9534		67.5	2.63523	53.3333	23.3069	50.8333	24.3591	44.1667	23.5866	60.8333	21.5345	64.1667	11.1458	67.5	2.63523		67.5	2.63523	47.5	24.232	58.3333	30.6816	67.5	2.63523	54.1667	28.6663	60.8333
CHXLowAT=72	3.2	61	80.2381	86.9048	81.9048	26.47	86.9048	72.1429	72.1429	7.86075	76.9048	18.03	81.9048	14.6428	83.5714	17.5843	86.9048	13.1012	83.5714	11.1366	82.1429	11.7315		70.4762	10.481	73.8095	17.782	75	16.1971	75.2381	18.1397	80.2381	15.3915	80.2381	7.19119	72.1429	7.86075		72.1429	7.86075	78.5714	15.9126	75.2381	19.7681	72.1429	7.86075	76.9048	19.6675	81.9048
nortriptyleneAT=68	3.2	73	70	78.2143	74.4643	41.67	78.2143	70	70	4.10671	78.2143	8.86085	73.0357	11.2451	70.1786	13.1506	68.75	18.0397	68.5714	12.5763	73.9286	10.0028		70	4.10671	60.3571	14.355	56.0714	13.0193	63.3929	13.2365	67.5	13.3046	69.1071	15.5231	70	4.10671		71.4286	6.46594	71.4286	17.4152	68.5714	8.83683	70	4.10671	72.8571	14.9119	74.4643
benzethoniumchlorideAT=83	3.2	45	81.5	82.5	79	47.62	82.5	77.5	77.5	2.63523	69.5	8.31665	82	9.77525	80	17.9505	82.5	18.893	82.5	18.893	82.5	18.893		77.5	2.63523	74.5	14.8043	75	14.9071	75.5	17.7091	81.5	15.465	74.5	14.8043	77.5	2.63523		77.5	2.63523	77.5	2.63523	79	14.1028	77.5	2.63523	77	12.0646	75
trimeprazineAT=68	3.15	53	72	78	68.3333	67.92	78	58.6667	58.6667	5.01848	78	19.1292	56.6667	12.1716	55	17.7951	60.3333	16.9567	50.6667	14.037	52.3333	17.6418		66	20.4758	56.6667	29.3131	58.6667	31.6696	54.6667	20.3185	55.3333	25.9249	72	18.5392	60.6667	8.43274		62.6667	10.3994	62.3333	23.2033	60	27.8887	55.3333	17.0113	64.6667	22.9438	68.3333
benzethoniumchlorideAT=70	3.1	60	61.6667	73.3333	66.6667	32.2	73.3333	61.6667	61.6667	8.05077	68.3333	14.5933	70	13.1468	73.3333	11.6534	66.6667	11.1111	65	12.2977	70	13.1468		50	13.6083	46.6667	21.9427	53.3333	23.3069	58.3333	18.0021	58.3333	21.1549	58.3333	14.1639	61.6667	8.05077		60	8.60663	66.6667	13.6083	63.3333	10.5409	51.6667	16.5738	65	16.5738	66.6667
latruncAT=112	3.1	59	74.6667	75	73	39.29	75	71.3333	71.3333	7.56862	75	16.1971	66	11.3093	68	8.91662	68.3333	16.5738	66.6667	17.5682	70	17.2133		71.3333	7.56862	74.6667	19.5126	68	16.2693	68	16.2693	70	20.4879	71.3333	7.56862	71.3333	7.56862		71.3333	7.56862	71.6667	19.325	68	8.91662	71.3333	7.56862	68	18.0671	68
loxapineAT=46	3.1	33	76.6667	75	75.8333	12.5	76.6667	66.6667	66.6667	6.80414	54.1667	25.5344	67.5	24.0402	65.8333	32.0229	66.6667	23.2406	66.6667	23.2406	75	20.787		66.6667	6.80414	61.6667	21.2277	51.6667	18.7577	58.3333	16.6667	76.6667	17.4801	75.8333	17.7648	66.6667	6.80414		66.6667	6.80414	66.6667	6.80414	65.8333	23.0572	66.6667	6.80414	72.5	15.738	75.8333
mastoparanAT=40	3	56	60.3333	66.6667	56.6667	55.56	66.6667	57.3333	55.3333	8.63527	56.6667	17.4271	66.6667	22.8792	62	28.683	64	28.6227	60	24.9938	65.6667	23.4152		53.3333	12.4722	60.3333	19.7171	57	22.523	47.6667	12.5757	45.6667	14.32	49.3333	17.0547	57.3333	6.8132		51.3333	15.9629	43.6667	18.9509	51	21.5481	49	23.5204	45	23.6878	46
daunorubicinAT=64	3	36	69.1667	70	69.1667	69.81	70	69.1667	69.1667	7.90569	63.3333	21.9427	70	14.2725	67.5	19.4246	58.3333	21.5166	67.5	19.4246	64.1667	15.738		69.1667	7.90569	57.5	23.3895	64.1667	22.2396	69.1667	14.1912	59.1667	19.4246	64.1667	10.4305	69.1667	7.90569		69.1667	7.90569	58.3333	13.6083	67.5	28.1777	69.1667	7.90569	60.8333	14.1912	60.8333
gliotoxinHighAT=90	3	67	75	73.8095	73.3333	56.92	75	70	70	2.30022	67.381	18.1692	73.8095	14.3736	71.9048	7.51248	70.7143	10.7099	69.2857	14.9514	70.9524	17.417		70	2.30022	64.2857	15.4711	72.1429	19.5067	70.4762	18.3812	66.1905	18.9747	75	15.1938	70	2.30022		70	2.30022	70.7143	16.3442	65.9524	8.84128	68.3333	6.73903	67.381	17.7128	73.3333
bithionolAT=44	2.9	51	61.3333	63.3333	61.3333	55.77	63.3333	53	63.3333	21.6025	62	27.4064	55.6667	21.3177	49.3333	19.9258	51.3333	31.9026	59.6667	39.2664	63	32.6769		45.3333	16.8655	35.3333	18.3384	49.3333	14.8074	61.3333	22.836	59.3333	17.3419	59.3333	19.739	55	12.693		56.6667	20.9054	59.3333	19.739	58.6667	15.0062	55.3333	21.3264	55.3333	19.1292	61.3333
indirubinHighAT=64	2.9	32	68.3333	71.6667	70	50	71.6667	56.6667	56.6667	14.0546	52.5	28.3415	68.3333	27.4424	68.3333	27.4424	68.3333	27.4424	68.3333	27.4424	71.6667	24.5955		66.6667	20.787	60	11.6534	59.1667	21.6773	62.5	19.7398	68.3333	25.3981	65	22.8387	60	19.5631		60	19.5631	63.3333	17.2133	63.3333	26.117	58.3333	34.4713	56.6667	14.0546	59.1667
tomatineAT=90	2.9	52	71.3333	75	73.3333	46.88	75	69.3333	69.3333	9.53227	68	18.738	72.6667	19.6764	68.6667	17.4413	71	14.059	67	13.7392	75	13.0762		69.3333	9.53227	65.6667	14.2335	58	13.9841	60	22.6078	71.3333	16.345	69.3333	13.4072	69.3333	9.53227		69.3333	9.53227	67.6667	17.5013	59.3333	22.322	69.3333	9.53227	67.6667	17.5013	73.3333
indirubinHighAT=52	2.8	36	73.3333	78.3333	72.5	68.09	78.3333	59.1667	59.1667	9.97683	77.5	20.0501	73.3333	28.545	67.5	22.0304	67.5	22.0304	75.8333	19.0232	78.3333	16.759		50.8333	31.0441	60	25.9986	61.6667	31.9626	69.1667	14.1912	63.3333	18.5093	73.3333	17.033	61.6667	15.8114		60	20.7126	69.1667	18.4466	58.3333	23.8953	60	20.7126	60.8333	18.4466	72.5
manuAT=64	2.8	52	76.6667	71	80.6667	78.79	76.6667	67.3333	67.3333	9.13547	69.3333	16.3903	66.6667	28.7604	63	22.3579	67	13.7392	71	16.9276	71	16.9276		67.3333	9.13547	63.6667	21.1082	62	13.9841	68.3333	19.5789	76.6667	12.9577	74.3333	16.6333	67.3333	9.13547		67.3333	9.13547	73.3333	15.1535	71.3333	15.4919	67.3333	9.13547	80.6667	13.4072	72.6667
hexachloropheneAT=68	2.7	29	50	55	51.6667	65.38	55	55	55	15.8114	50	32.3942	51.6667	22.8387	51.6667	22.8387	55	22.2916	55	22.2916	51.6667	27.7222		48.3333	31.8658	50	36.0041	36.6667	33.1476	35	31.8658	16.6667	17.5682	26.6667	21.0819	48.3333	16.5738		45	31.476	33.3333	31.427	48.3333	27.7222	51.6667	31.8658	23.3333	22.4983	30
pyrazolHighAT=90	2.7	65	75.9524	75.7143	75.7143	33.33	75.9524	75.7143	75.7143	6.71562	67.619	8.99315	73.8095	7.4451	75.4762	7.53341	70.7143	8.40296	70.9524	10.3358	70.9524	10.3358		75.7143	6.71562	72.619	8.56628	75.9524	14.6536	72.619	8.56628	74.7619	19.0211	75.7143	9.51057	75.7143	6.71562		75.7143	6.71562	70	14.1172	72.619	11.6237	75.7143	6.71562	74.2857	14.2327	72.619
gliotoxinHighAT=112	2.7	53	78	83	81.3333	45.16	83	72	72	8.77707	69.6667	16.663	70.3333	19.7797	77.6667	14.5763	79.6667	13.189	81	13.4302	83	11.2711		72	8.77707	66.3333	19.4015	68.6667	17.7917	78	16.6444	74.3333	16.7811	73.6667	13.189	72	8.77707		72	8.77707	81.3333	15.5714	69	19.6921	72	8.77707	79.6667	18.7544	79.3333
methylorsellinicacidAT=30	2.7	33	64.1667	64.1667	64.1667	57.14	64.1667	64.1667	64.1667	7.90569	54.1667	16.3158	54.1667	20.1269	54.1667	22.6521	57.5	29.2525	50.8333	34.1226	54.1667	33.8502		64.1667	7.90569	48.3333	18.7577	49.1667	16.8737	52.5	22.923	61.6667	21.2277	64.1667	17.5902	64.1667	7.90569		64.1667	7.90569	52.5	28.3415	56.6667	28.814	64.1667	7.90569	52.5	16.6898	64.1667
trimeprazineAT=80	2.6	31	76.6667	67.5	67.5	32.5	76.6667	67.5	67.5	2.63523	60.8333	14.7248	60	21.0819	63.3333	18.9215	60	26.2937	60	26.2937	63.3333	29.1865		67.5	2.63523	62.5	25.8348	57.5	23.0572	67.5	15.9329	58.3333	14.1639	76.6667	16.1015	67.5	2.63523		67.5	2.63523	58.3333	14.1639	57.5	32.0229	67.5	2.63523	60.8333	21.5345	67.5
fendilineAT=46	2.6	33	65	74.1667	64.1667	NA	74.1667	61.6667	61.6667	8.05077	70	25.5193	74.1667	19.4246	73.3333	25.0924	73.3333	25.0924	70	28.1091	73.3333	25.0924		55	13.7212	49.1667	23.0572	46.6667	18.5093	44.1667	25.1692	61.6667	23.6356	65	14.5933	61.6667	8.05077		61.6667	17.6558	50	18.8398	51.6667	24.4697	58.3333	11.7851	64.1667	17.5902	64.1667
ebselenAT=46	2.6	41	73.5	83.5	73.5	38.71	83.5	73.5	73.5	4.74342	78.5	17.0049	76.5	20.2827	78.5	17.0049	77	26.0555	83.5	14.9164	83.5	14.9164		73.5	4.74342	66.5	13.9543	66.5	21.7371	66	20.521	68.5	15.9948	68.5	15.9948	73.5	4.74342		73.5	4.74342	63	24.6306	64	22.0857	68.5	15.9948	68	17.1917	68
benzethoniumchlorideAT=62	2.5	56	69	77.3333	73.6667	48	77.3333	54	50	11.547	59.3333	19.2963	68.3333	12.3977	70.3333	13.5583	77.3333	15.5397	75.6667	13.6128	70.3333	17.5295		50	17.8471	57.3333	21.0701	58	18.5392	55	16.1207	66	17.5541	69	25.4369	64.6667	10.328		71.3333	12.1919	64.3333	15.6387	61.3333	23.2113	53.6667	11.0498	66	12.5511	73.6667
indirubinLowAT=43	2.5	25	71.6667	61.6667	66.6667	60.71	71.6667	55	55	11.2491	53.3333	30.2255	58.3333	29.6586	51.6667	34.6499	61.6667	32.4418	58.3333	37.0602	58.3333	37.0602		50	20.787	33.3333	34.2467	46.6667	31.2299	63.3333	39.9073	66.6667	41.574	71.6667	20.8611	55	11.2491		63.3333	21.9427	51.6667	35.5295	45	26.117	45	19.325	63.3333	32.2031	66.6667
NaClAT=115	2.4	36	72.5	71.6667	71.6667	30	72.5	71.6667	71.6667	4.30331	63.3333	18.5093	65	20.7126	65	17.033	68.3333	12.9099	58.3333	24.5327	60.8333	18.4466		71.6667	4.30331	70	31.7202	71.6667	20.1077	72.5	17.1459	71.6667	20.1077	71.6667	4.30331	71.6667	4.30331		71.6667	4.30331	65.8333	26.7735	71.6667	20.1077	71.6667	4.30331	63.3333	14.2725	71.6667
sertralineAT=44	2.4	69	75.2381	69.5238	69.5238	70.31	75.2381	69.5238	69.5238	4.60044	53.8095	8.10923	63.5714	12.7997	63.3333	14.2061	62.1429	10.6745	59.0476	13.1277	60.7143	10.2409		69.5238	4.60044	68.0952	5.96031	67.8571	16.9198	69.2857	16.5129	75.2381	13.8013	71.1905	6.19353	69.5238	4.60044		69.5238	4.60044	66.6667	17.8174	66.9048	13.2066	69.5238	4.60044	68.3333	12.7997	68.3333
wiskostatinHighAT=64	2.4	42	78	76	78	34.62	78	76	76	2.10819	71	16.2959	68.5	21.0884	71	11.2546	73.5	8.51469	68.5	17.4881	76	11.9722		76	2.10819	76	2.10819	73.5	22.1171	63.5	24.9499	73	18.5891	78	14.1814	76	2.10819		76	2.10819	70.5	23.1481	73.5	8.51469	76	2.10819	70.5	19.9235	78
hexachloropheneAT=77	2.3	35	73.3333	75.8333	68.3333	36.36	75.8333	68.3333	68.3333	7.6578	72.5	17.1459	73.3333	23.8307	67.5	19.4246	67.5	27.6246	65	32.5842	75.8333	19.0232		68.3333	7.6578	73.3333	18.7577	70	21.9427	65.8333	14.933	63.3333	21.9427	65.8333	14.933	68.3333	7.6578		68.3333	7.6578	60	17.9161	64.1667	25.775	68.3333	7.6578	57.5	24.0402	66.6667
nortriptyleneAT=46	2.3	51	76.6667	84.6667	78.6667	50	84.6667	74.6667	74.6667	8.77707	74.6667	12.8812	80.6667	15.5397	76.6667	15.1535	84.6667	14.7573	82.6667	13.7706	82.6667	10.037		74.6667	8.77707	70.6667	13.7706	69	17.9196	64.6667	12.5904	65	19.5789	76.6667	11.8634	74.6667	8.77707		74.6667	8.77707	68.6667	13.7167	74.6667	20.7989	74.6667	8.77707	68.6667	13.7167	78.6667
tomatidineAT=92	2.2	60	73.3333	71.6667	73.3333	50	73.3333	71.6667	71.6667	8.05076	66.6667	11.1111	65	14.5933	68.3333	18.3417	66.6667	20.787	63.3333	18.9215	66.6667	19.245		71.6667	8.05076	65	9.46077	73.3333	19.5631	71.6667	19.325	68.3333	12.2977	71.6667	13.7212	71.6667	8.05076		71.6667	8.05076	70	18.9215	63.3333	17.2133	71.6667	8.05076	71.6667	15.8114	73.3333
tyrothricinAT=40	2.1	44	77	77	77	72.73	77	77	77	2.58199	77	2.58199	68.5	10.0139	68.5	13.7538	68.5	13.7538	70.5	16.7415	68.5	13.7538		77	2.58199	74.5	8.95979	60	21.8581	53.5	23.5761	57.5	24.4097	72	11.8322	77	2.58199		77	2.58199	53.5	21.6089	69.5	13.6321	77	2.58199	56	19.2642	74.5
benzethoniumchlorideAT=48	1.9	61	72.1429	73.8095	72.1429	60.34	73.8095	72.1429	72.1429	7.86075	73.8095	13.8832	65.4762	20.0544	65.4762	12.4606	68.5714	18.5721	66.9048	17.8333	66.9048	17.8333		72.1429	7.86075	59.2857	18.4922	67.619	11.1224	62.8571	16.3885	65.9524	18.4445	70.4762	6.93707	72.1429	7.86075		72.1429	7.86075	60.9524	16.5415	65.9524	12.4505	72.1429	7.86075	59.2857	14.7819	68.8095
AVG	6.26513	57.3496	77.3786	74.1408	76.3235	69.4929	79.0756	64.2616	65.3659	8.46761	67.508	16.1375	68.782	16.9589	69.041	16.5804	69.2656	16.9965	69.1496	16.9183	69.6938	16.6264		68.9502	12.7559	69.4012	17.182	70.5128	17.2323	70.5674	16.8215	71.0921	17.0466	71.6666	14.7739	66.7879	8.37556		69.1362	11.0192	70.9996	16.7841	66.3842	18.1055	64.3723	11.6272	71.5213	16.7068	72.0336
Median	5	57	77.4306	74.3929	76.0952	73.05	79.1905	64.1667	65.5952	7.6779	67.5	15.9783	68.4167	16.6215	68.75	16.0515	69.5119	16.1952	68.619	16.0823	69.5833	15.8602		69.1071	11.6101	70.256	16.5865	71	16.8968	70.6667	16.1384	71.2202	16.8093	72	14.8604	66.6667	7.56862		69.1667	9.57418	70.8333	16.5378	66	18.0683	65.4167	9.74496	71.5833	16.3439	73.125
AVERAGE w/ sig linkage (>=4)	7.6	60.3418	78.9097	74.2747	77.4002	75.6199	80.336	63.1362	64.683	8.95033	67.7158	15.8033	69.1542	16.3017	69.3505	16.176	69.5102	16.5212	69.3857	16.0881	69.7052	15.9871		70.0684	13.5656	71.7361	16.8021	72.5767	16.6575	72.2513	16.347	72.3369	16.6133	72.1799	15.0406	66.4495	8.79003		69.4668	11.5777	72.6315	16.3685	66.9446	17.5559	63.8874	12.1039	73.0115	16.4564	72.784
AVERAGE w/o sig linkage (<4)	3.16353	50.3971	73.8211	73.8297	73.8216	55.1355	76.1471	66.8766	66.9526	7.346	67.0252	16.9141	67.9172	18.4859	68.3218	17.5202	68.6973	18.1008	68.6012	18.8473	69.6674	18.1118		66.3522	10.8746	63.976	18.0648	65.7173	18.5678	66.6549	17.9239	68.1998	18.0532	70.4741	14.1541	67.5741	7.41253		68.368	9.72134	67.2076	17.7498	65.0823	19.3824	65.4991	10.5196	68.0588	17.2886	70.2901
[truncated: 3 more columns]
